# Supplementary material for: Analysis of microsatellites from transcriptome sequences of Phytophthora capsici and applications for population studies
Source: Sci Rep. 2018 Mar 26;8:5194. doi: 10.1038/s41598-018-23438-8 (PMC5980080; doi:10.1038/s41598-018-23438-8)
Supplement: Supplementary file 2 — Supplementary Table S2 [file 41598_2018_23438_MOESM2_ESM.xlsx]

## Sheet: Supplementary Table S2
Supplementary Table S2. Details of 50 P. capsici microsatellite loci validated for PCR in 7 P. capsici isolates.
Gene ID	Locus screened	Motif	Forward primer (5′-3′)	Reverse primer (5′-3′)	Ta (°C)	Expected size (bp)	Amplification
22063	Phyca_SSR01	(CG)6	TGCTCATCGAGTCGCAGTAG	TGGTCATCGTGGTCTTGGTG	53	225	Monomorphism
502925	Phyca_SSR02	(CA)6	CCGATCTCTGCCGTCATCTC	CTGGTCCATGTTGCGGTAGT	53	148	Monomorphism
504309	Phyca_SSR03	(CA)6	AAGCCCAACAGACACCACAA	TCGTCGTGTAGGTTGTGTGG	53	276	Monomorphism
510484	Phyca_SSR05	(TG)6	GTAACTATGCCGCTCTCCCC	TTGGTGCTCTCCCTTTCGAC	53	111	Monomorphism
511652	Phyca_SSR06	(GA)6	ACATGGAGAAGGGCAAGGTG	TGTGGGTTTTCATTTGTCACTGT	53	240	Monomorphism
534614	Phyca_SSR08	(AG)6	CCACCACCAGGATGATGACC	CTCAGCACTTCGGCAGCT	53	292	Monomorphism
99537	Phyca_SSR10	(AG)15	CAGATTGTGGAGGCCCAGTT	CGCCTTCCTCGATTGATCCA	53	269	Monomorphism
537480	Phyca_SSR16	(AGC)5	CATGGAGGCTGAAGGCAAGA	GACCTTCCCATTTGGCCGTA	53	269	Monomorphism
10458	Phyca_SSR21	(TCGC)3	CGTTTCCAACCAGCGAACAG	CCGTGGTTGGGATCACATCA	53	198	Monomorphism
11692	Phyca_SSR22	(GTGC)3	CTTCCTCATCATGCTGGGCA	TTGTCGAATGCTGAGTCGCT	53	255	Monomorphism
14828	Phyca_SSR23	(GCGG)3	GGCTGGGTGGATGTCTTCC	GGTGAGGAACTGGTACGTGG	53	207	Monomorphism
21701	Phyca_SSR24	(ACCC)3	GCACTGTCGTCGTCAACCTA	CGCCTCGCTCTCGTAGAATT	53	240	Monomorphism
43145	Phyca_SSR25	(CCAA)3	GGCGACATCCTGGACGTTTA	TTACGGGACTGTTTGGCGAA	53	173	Monomorphism
53461	Phyca_SSR26	(GTGC)3	TGGCGGCTTCATCATTACGA	TTGTCGAATGCTGAGTCGCT	53	126	Monomorphism
7941	Phyca_SSR27	(TCTG)3	GAGCACCGACAAAGACTGGA	ACCTGTTGCTCGGAAAGAGG	53	156	Monomorphism
9314	Phyca_SSR28	(AGTG)3	AGGGAGCTGATGTCCCTGAT	TGGTACAAACGATGGTGCGA	53	267	Monomorphism
20337	Phyca_SSR29	(GCTG)4	AGAATGCCAGGAACTACGCC	CGACGTAGACGGGAAGATGG	53	130	Monomorphism
107191	Phyca_SSR31	(CCACG)3	CGGTGTCGTCTGGAACATCA	TCACGCCTCAAGCACTACTG	53	226	Monomorphism
109106	Phyca_SSR32	(GCACG)3	GAGTGGAGTTCTAGCGGCTC	ACGAATGGTCAGTGCTCCAG	53	272	Monomorphism
109188	Phyca_SSR33	(TTTTG)3	CTGGTCAGTGTGGAAGGCC	CCTCTTTGGCGACAGTAGCA	53	138	Monomorphism
127764	Phyca_SSR35	(CGTGG)3	TCATCGCTACGACACCACAG	GGGCATCCACAGACTGCATA	53	149	Monomorphism
560628	Phyca_SSR38	(CGCCA)3	CAGGCGCAACAAAGACAGAA	GGGGGAGAAACTACAGTGCC	53	283	Monomorphism
569117	Phyca_SSR39	(ACAGC)3	TCTGGCCAGCTCTGAAACAG	AAGTATCGAGGCTGTAGCGC	53	181	Monomorphism
4219	Phyca_SSR42	(CGGCTT)3	ACGGACAAGTACGGTGGTTC	CAATGCCCTTGAATGCCGTC	53	292	Monomorphism
4390	Phyca_SSR43	(GTTTGA)3	CGAGGTGGATGCTGCAATTG	GTCGTGCAACAAACGCTTCT	53	265	Monomorphism
534052	Phyca_SSR44	(GAGTAC)3	CGACGTCGGCAATCAAAGTG	GGCGCTGGTCTTCTCAAAGA	53	101	Monomorphism
569332	Phyca_SSR45	(CAAGGA)3	GGTCTTCTCGGCAAGGACAA	ACCGAGTGCATCACCAACAT	53	300	Monomorphism
96582	Phyca_SSR46	(CGGCTT)3	ACGGACAAGTACGGTGGTTC	AGCCATGACAATGCCCTTGA	53	300	Monomorphism
112116	Phyca_SSR47	(CTCAGA)4	AAGTTGCTCTTCACGGAGGG	CGAGGTACGCCCTTGATCTC	53	134	Monomorphism
20047	Phyca_SSR48	(CGCTGT)4	TGTAGACCCTTCCTTCCGGT	CCGTGTTGTAGGTAGCAGCA	53	241	Monomorphism
564747	Phyca_SSR49	(ATGAAC)4	TTTCTCAGCCTGCTCCTTCG	CATCTGTGCCATTTGCTGGG	53	299	Monomorphism
564509	Phyca_SSR09	(GT)6	CCCAATGGAACGGGACAAGA	ACGTTCCCCATTGTCGTGTT	53	248	Non-amplification
12070	Phyca_SSR34	(TCGCA)3	TAACAGCGAGATCGTGACGG	CGCGCTGATTCCTTCCTTCT	53	130	Non-amplification
504465	Phyca_SSR04	(TG)6	GGAGGGTTGGAACGCGATAA	AAGCGGTTCTTGTGTCACCA	53	273	Polymorphism
527040	Phyca_SSR07	(GA)6	CTCTGGCATTGAAAGAGCGC	CCCAAAGTTGCGCCATTTGA	53	216	Polymorphism
101366	Phyca_SSR11	(CAG)4	CAGCAACAGCAACAGTCGTC	TCCAAGTCGCTCGTCTGAAC	53	131	Polymorphism
13823	Phyca_SSR12	(CAG)4	AACGGATCTCAGCAGCAACA	AGCCAACTTCCTCGATTGGG	53	162	Polymorphism
13824	Phyca_SSR13	(CAG)5	GAACACATCCGATTCGCAGC	TTGCTGCTCAGATCCACTGG	53	109	Polymorphism
7601	Phyca_SSR14	(AAG)6	CAGAAACACACGTCTCCGGA	GTTCGAACTGCTCCTGCTCT	53	202	Polymorphism
129784	Phyca_SSR15	(AGC)4	TCGTCGTTTTCCTCTGTGCA	TTGAACTTCATCGCAGCCCT	53	163	Polymorphism
15345	Phyca_SSR17	(AAG)6	TATCGGACGTTCTCGCCATG	TGAGCGGTTTCTGCTCGAAT	53	116	Polymorphism
121654	Phyca_SSR18	(AGC)6	GGACGATATCATGCAGCCGA	CCGAGTCTGAACCCGAAGAG	53	260	Polymorphism
103721	Phyca_SSR19	(AAG)6	CAAGAGTTGGGGTTTTCGCG	TTCGCGAGCTGTTGTACTGT	53	231	Polymorphism
103897	Phyca_SSR20	(AAG)7	CACGGAAGCTCAACGCAAAA	GAGGTTGTCAGTGCTGTCGA	53	235	Polymorphism
528924	Phyca_SSR30	(CCAG)6	CACAGCCTCTCGACCGGA	CGTTTTCCAGCACACCCTTG	53	219	Polymorphism
34485	Phyca_SSR36	(GCGAG)3	TGTTGGACGAACTGGACGAG	GTCCGTTGGGTCTCGTTTCT	53	252	Polymorphism
549994	Phyca_SSR37	(CAAGC)3	AGCTCCAGAATGCGGTCAAA	CGTCTGCTGGAGATCAAGCA	53	295	Polymorphism
572218	Phyca_SSR40	(TCCTC)3	CAAGTCCCTGTCGTCGTTCT	CATGGCAGTCACCGTCTCTT	53	110	Polymorphism
570597	Phyca_SSR41	(CACGAC)5	GACTACGACGTCTACCGCTG	GACGTCGTGGTGGTCGTAG	53	108	Polymorphism
97293	Phyca_SSR50	(ACTTCA)4	GGGGCAGAAACGTCTCTGAA	GGTCGTCGTCTGAGTCTGAC	53	234	Polymorphism
