# Supplementary material for: Analysis of microsatellites from transcriptome sequences of Phytophthora capsici and applications for population studies
Source: Sci Rep. 2018 Mar 26;8:5194. doi: 10.1038/s41598-018-23438-8 (PMC5980080; doi:10.1038/s41598-018-23438-8)
Supplement: Supplementary file 3 — Supplementary Table S4 [file 41598_2018_23438_MOESM3_ESM.xlsx]

## Sheet: 1620_primers
Supplementary Table S4. Primer pairs designed for the amplification of microsatellite loci in P. capsici.
Gene id	SSR id	SSR type	SSR motif	SSR lenght (bp)	Forward primer	Reverse primer	Expected product size	Gene annotation
>jgi|Phyca11|22063|fgenesh1_pg.PHYCAscaffold_569_#_1	Phyca_SSR01	p2	(CG)6	12	TGCTCATCGAGTCGCAGTAG	TGGTCATCGTGGTCTTGGTG	225	_Calcium-binding EF-hand
>jgi|Phyca11|502925|fgenesh2_kg.PHYCAscaffold_2_#_41_#_Contig2039.1	Phyca_SSR02	p2	(CA)6	12	CCGATCTCTGCCGTCATCTC	CTGGTCCATGTTGCGGTAGT	148	_No FA Found
>jgi|Phyca11|504309|fgenesh2_kg.PHYCAscaffold_7_#_61_#_Contig50.1	Phyca_SSR03	p2	(CA)6	12	AAGCCCAACAGACACCACAA	TCGTCGTGTAGGTTGTGTGG	276	_No FA Found
>jgi|Phyca11|504465|fgenesh2_kg.PHYCAscaffold_8_#_34_#_4097844:1	Phyca_SSR04	p2	(TG)6	12	GGAGGGTTGGAACGCGATAA	AAGCGGTTCTTGTGTCACCA	273	_No FA Found
>jgi|Phyca11|510484|fgenesh2_kg.PHYCAscaffold_61_#_17_#_Contig711.1	Phyca_SSR05	p2	(TG)6	12	GTAACTATGCCGCTCTCCCC	TTGGTGCTCTCCCTTTCGAC	111	_No FA Found
>jgi|Phyca11|511652|fgenesh2_kg.PHYCAscaffold_94_#_3_#_4100822:1	Phyca_SSR06	p2	(GA)6	12	ACATGGAGAAGGGCAAGGTG	TGTGGGTTTTCATTTGTCACTGT	240	_No FA Found
>jgi|Phyca11|527040|estExt2_fgenesh1_pm.C_PHYCAscaffold_150087	Phyca_SSR07	p2	(GA)6	12	CTCTGGCATTGAAAGAGCGC	CCCAAAGTTGCGCCATTTGA	216	_No FA Found
>jgi|Phyca11|534614|estExt2_fgenesh1_pg.C_PHYCAscaffold_260039	Phyca_SSR08	p2	(AG)6	12	CCACCACCAGGATGATGACC	CTCAGCACTTCGGCAGCT	292	_No FA Found
>jgi|Phyca11|564509|estExt2_Genewise1.C_PHYCAscaffold_150132	Phyca_SSR09	p2	(GT)6	12	CCCAATGGAACGGGACAAGA	ACGTTCCCCATTGTCGTGTT	248	_No FA Found
>jgi|Phyca11|99537|e_gw1.4.1151.1	Phyca_SSR10	p2	(AG)15	30	CAGATTGTGGAGGCCCAGTT	CGCCTTCCTCGATTGATCCA	269	_Peptidase aspartic, catalytic
>jgi|Phyca11|101366|e_gw1.5.310.1	Phyca_SSR11	p3	(CAG)4	12	CAGCAACAGCAACAGTCGTC	TCCAAGTCGCTCGTCTGAAC	131	_Pectin lyase fold/virulence factor(pectate lyase)
>jgi|Phyca11|13823|fgenesh1_pg.PHYCAscaffold_5_#_37	Phyca_SSR12	p3	(CAG)4	12	AACGGATCTCAGCAGCAACA	AGCCAACTTCCTCGATTGGG	162	_Pectin lyase fold/virulence factor
>jgi|Phyca11|13824|fgenesh1_pg.PHYCAscaffold_5_#_38	Phyca_SSR13	p3	(CAG)5	15	GAACACATCCGATTCGCAGC	TTGCTGCTCAGATCCACTGG	109	_Pectin lyase fold/virulence factor
>jgi|Phyca11|7601|fgenesh1_pm.PHYCAscaffold_20_#_116	Phyca_SSR14	p3	(AAG)6	18	CAGAAACACACGTCTCCGGA	GTTCGAACTGCTCCTGCTCT	202	_Tubulin-tyrosine ligase
>jgi|Phyca11|129784|e_gw1.87.105.1	Phyca_SSR15	p3	(AGC)4	12	TCGTCGTTTTCCTCTGTGCA	TTGAACTTCATCGCAGCCCT	163	_No FA Found (necrosis inducing protein NPP5)
>jgi|Phyca11|537480|estExt2_fgenesh1_pg.C_PHYCAscaffold_930015	Phyca_SSR16	p3	(AGC)5	15	CATGGAGGCTGAAGGCAAGA	GACCTTCCCATTTGGCCGTA	269	_No FA Found (polygalacturonase (ipg13) gene)
>jgi|Phyca11|15345|fgenesh1_pg.PHYCAscaffold_13_#_33	Phyca_SSR17	p3	(AAG)6	18	TATCGGACGTTCTCGCCATG	TGAGCGGTTTCTGCTCGAAT	116	_WW/Rsp5/WWP
>jgi|Phyca11|121654|e_gw1.44.4.1	Phyca_SSR18	p3	(AGC)6	18	GGACGATATCATGCAGCCGA	CCGAGTCTGAACCCGAAGAG	260	_No FA Found
>jgi|Phyca11|103721|e_gw1.8.706.1	Phyca_SSR19	p3	(AAG)6	18	CAAGAGTTGGGGTTTTCGCG	TTCGCGAGCTGTTGTACTGT	231	_Helix-hairpin-helix motif, class 2
>jgi|Phyca11|103897|e_gw1.8.481.1	Phyca_SSR20	p3	(AAG)7	21	CACGGAAGCTCAACGCAAAA	GAGGTTGTCAGTGCTGTCGA	235	_No FA Found
>jgi|Phyca11|10458|fgenesh1_pm.PHYCAscaffold_49_#_90	Phyca_SSR21	p4	(TCGC)3	12	CGTTTCCAACCAGCGAACAG	CCGTGGTTGGGATCACATCA	198	_Elicitin
>jgi|Phyca11|11692|fgenesh1_pm.PHYCAscaffold_78_#_16	Phyca_SSR22	p4	(GTGC)3	12	CTTCCTCATCATGCTGGGCA	TTGTCGAATGCTGAGTCGCT	255	_ABC transporter-like
>jgi|Phyca11|14828|fgenesh1_pg.PHYCAscaffold_9_#_204	Phyca_SSR23	p4	(GCGG)3	12	GGCTGGGTGGATGTCTTCC	GGTGAGGAACTGGTACGTGG	207	_Peptidase M, neutral zinc metallopeptidases, zinc-binding site
>jgi|Phyca11|21701|fgenesh1_pg.PHYCAscaffold_108_#_7	Phyca_SSR24	p4	(ACCC)3	12	GCACTGTCGTCGTCAACCTA	CGCCTCGCTCTCGTAGAATT	240	_Zinc finger, FYVE/PHD-type
>jgi|Phyca11|43145|gw1.14.128.1	Phyca_SSR25	p4	(CCAA)3	12	GGCGACATCCTGGACGTTTA	TTACGGGACTGTTTGGCGAA	173	_RNA recognition motif, RNP-1
>jgi|Phyca11|53461|gw1.954.2.1	Phyca_SSR26	p4	(GTGC)3	12	TGGCGGCTTCATCATTACGA	TTGTCGAATGCTGAGTCGCT	126	_ABC-2 type transporter
>jgi|Phyca11|7941|fgenesh1_pm.PHYCAscaffold_23_#_89	Phyca_SSR27	p4	(TCTG)3	12	GAGCACCGACAAAGACTGGA	ACCTGTTGCTCGGAAAGAGG	156	_Peptidase, cysteine peptidase active site
>jgi|Phyca11|9314|fgenesh1_pm.PHYCAscaffold_36_#_29	Phyca_SSR28	p4	(AGTG)3	12	AGGGAGCTGATGTCCCTGAT	TGGTACAAACGATGGTGCGA	267	_ABC transporter-like
>jgi|Phyca11|20337|fgenesh1_pg.PHYCAscaffold_62_#_8	Phyca_SSR29	p4	(GCTG)4	16	AGAATGCCAGGAACTACGCC	CGACGTAGACGGGAAGATGG	130	_MFS general substrate transporter
>jgi|Phyca11|528924|estExt2_fgenesh1_pm.C_PHYCAscaffold_350081	Phyca_SSR30	p4	(CCAG)6	24	CACAGCCTCTCGACCGGA	CGTTTTCCAGCACACCCTTG	219	_No FA Found
>jgi|Phyca11|107191|e_gw1.13.390.1	Phyca_SSR31	p5	(CCACG)3	15	CGGTGTCGTCTGGAACATCA	TCACGCCTCAAGCACTACTG	226	_No FA Found
>jgi|Phyca11|109106|e_gw1.16.250.1	Phyca_SSR32	p5	(GCACG)3	15	GAGTGGAGTTCTAGCGGCTC	ACGAATGGTCAGTGCTCCAG	272	_No FA Found
>jgi|Phyca11|109188|e_gw1.16.726.1	Phyca_SSR33	p5	(TTTTG)3	15	CTGGTCAGTGTGGAAGGCC	CCTCTTTGGCGACAGTAGCA	138	_No FA Found
>jgi|Phyca11|12070|fgenesh1_pm.PHYCAscaffold_94_#_27	Phyca_SSR34	p5	(TCGCA)3	15	TAACAGCGAGATCGTGACGG	CGCGCTGATTCCTTCCTTCT	130	_Pleckstrin-like
>jgi|Phyca11|127764|e_gw1.71.88.1	Phyca_SSR35	p5	(CGTGG)3	15	TCATCGCTACGACACCACAG	GGGCATCCACAGACTGCATA	149	_No FA Found
>jgi|Phyca11|34485|gw1.34.7.1	Phyca_SSR36	p5	(GCGAG)3	15	TGTTGGACGAACTGGACGAG	GTCCGTTGGGTCTCGTTTCT	252	_RNA helicase, ATP-dependent, DEAD-box, conserved site
>jgi|Phyca11|549994|estExt2_Genewise1Plus.C_PHYCAscaffold_350037	Phyca_SSR37	p5	(CAAGC)3	15	AGCTCCAGAATGCGGTCAAA	CGTCTGCTGGAGATCAAGCA	295	_No FA Found
>jgi|Phyca11|560628|estExt2_Genewise1.C_PHYCAscaffold_50390	Phyca_SSR38	p5	(CGCCA)3	15	CAGGCGCAACAAAGACAGAA	GGGGGAGAAACTACAGTGCC	283	_No FA Found
>jgi|Phyca11|569117|estExt2_Genewise1.C_PHYCAscaffold_310248	Phyca_SSR39	p5	(ACAGC)3	15	TCTGGCCAGCTCTGAAACAG	AAGTATCGAGGCTGTAGCGC	181	_No FA Found
>jgi|Phyca11|572218|estExt2_Genewise1.C_PHYCAscaffold_470074	Phyca_SSR40	p5	(TCCTC)3	15	CAAGTCCCTGTCGTCGTTCT	CATGGCAGTCACCGTCTCTT	110	_No FA Found
>jgi|Phyca11|101519|e_gw1.5.1248.1	Phyca_SSR41	p6	(TCAGAA)3	18	CGCTCAACGCTTCGAAGATG	GTCGAATTTGCTCCAGACGC	132	_Zinc finger, CCHC-type
>jgi|Phyca11|4219|fgenesh1_pm.PHYCAscaffold_1_#_132	Phyca_SSR42	p6	(CGGCTT)3	18	ACGGACAAGTACGGTGGTTC	CAATGCCCTTGAATGCCGTC	292	_NADH:flavin oxidoreductase/NADH oxidase, N-terminal
>jgi|Phyca11|4390|fgenesh1_pm.PHYCAscaffold_1_#_303	Phyca_SSR43	p6	(GTTTGA)3	18	CGAGGTGGATGCTGCAATTG	GTCGTGCAACAAACGCTTCT	265	_EGF-like region, conserved site
>jgi|Phyca11|534052|estExt2_fgenesh1_pg.C_PHYCAscaffold_200013	Phyca_SSR44	p6	(GAGTAC)3	18	CGACGTCGGCAATCAAAGTG	GGCGCTGGTCTTCTCAAAGA	101	_No FA Found
>jgi|Phyca11|569332|estExt2_Genewise1.C_PHYCAscaffold_320161	Phyca_SSR45	p6	(CAAGGA)3	18	GGTCTTCTCGGCAAGGACAA	ACCGAGTGCATCACCAACAT	300	_No FA Found
>jgi|Phyca11|96582|e_gw1.1.399.1	Phyca_SSR46	p6	(CGGCTT)3	18	ACGGACAAGTACGGTGGTTC	AGCCATGACAATGCCCTTGA	300	_NADH:flavin oxidoreductase/NADH oxidase, N-terminal
>jgi|Phyca11|112116|e_gw1.21.285.1	Phyca_SSR47	p6	(CTCAGA)4	24	AAGTTGCTCTTCACGGAGGG	CGAGGTACGCCCTTGATCTC	134	_No FA Found
>jgi|Phyca11|20047|fgenesh1_pg.PHYCAscaffold_55_#_77	Phyca_SSR48	p6	(CGCTGT)4	24	TGTAGACCCTTCCTTCCGGT	CCGTGTTGTAGGTAGCAGCA	241	_No FA Found
>jgi|Phyca11|564747|estExt2_Genewise1.C_PHYCAscaffold_150570	Phyca_SSR49	p6	(ATGAAC)4	24	TTTCTCAGCCTGCTCCTTCG	CATCTGTGCCATTTGCTGGG	299	_No FA Found
>jgi|Phyca11|97293|e_gw1.1.1178.1	Phyca_SSR50	p6	(ACTTCA)4	24	GGGGCAGAAACGTCTCTGAA	GGTCGTCGTCTGAGTCTGAC	234	_Glycoside hydrolase, catalytic core
>jgi|Phyca11|7798|fgenesh1_pm.PHYCAscaffold_22_#_53	Phyca_SSR51	p3	(GAC)4	12	ATCCAAATGCTGCAGCTCCT	GCCAACATCCGAGAGATCGT	282	_Actin-binding FH2
>jgi|Phyca11|530396|estExt2_fgenesh1_pm.C_PHYCAscaffold_630021	Phyca_SSR52	p3	(AGA)5	15	ATCGTCCTGACCCTGAAGGA	TTCTGCGAGTTCAGGTGGTC	284	_No FA Found (heat shock protein 90)
>jgi|Phyca11|532013|estExt2_fgenesh1_pg.C_PHYCAscaffold_30186	Phyca_SSR53	p3	(AGC)6	18	CGACATTTCCGGCTCAAAGC	AACTGCAAACGCTGAAGCTG	268	_No FA Found
>jgi|Phyca11|116988|e_gw1.32.238.1	Phyca_SSR54	p3	(AAG)7	21	AAAGAGACCAAGCAGTCGGG	GTACAGGTCTCGGTCTGCAC	276	_No FA Found
>jgi|Phyca11|511567|fgenesh2_kg.PHYCAscaffold_90_#_1_#_Contig496.1	Phyca_SSR55	p3	(AGC)7	21	GTGCAACCGAGATTGCCAAG	CACACCCACTGACGTAACCA	206	_No FA Found
>jgi|Phyca11|22103|fgenesh1_pg.PHYCAscaffold_699_#_1	Phyca_SSR56	p3	(TGC)8	24	TGCAGAAGGCTATCGTTCCC	AACGAGTCTTCCAGCCTTGG	268	_NAD(P)-binding
>jgi|Phyca11|551783|estExt2_Genewise1Plus.C_PHYCAscaffold_430280	Phyca_SSR57	p3	(CAG)8	24	AACACGGGCATGCAGAGTTA	AACTCTGCTGGTGCACGTTA	259	_No FA Found
>jgi|Phyca11|576894|estExt2_Genewise1.C_PHYCAscaffold_980011	Phyca_SSR58	p3	(TCT)10	30	GGAGTTCGTTCCAGCTCACA	CGAGCTGATCGTTGAGAGCT	233	_No FA Found
>jgi|Phyca11|537271|estExt2_fgenesh1_pg.C_PHYCAscaffold_810014	Phyca_SSR59	p3	(CCT)7	21	AGAGCAGCTTCAATGGGTCC	GCCTGATTGGAGCTCATCGA	257	_No FA Found
>jgi|Phyca11|101635|e_gw1.5.330.1	Phyca_SSR60	p3	(CAG)4	12	ATGATGAGTGCAGCAGCCTT	TCTGCTCCCAGACACTCTCA	228	_Pectin lyase fold/virulence factor
>jgi|Phyca11|107078|e_gw1.13.190.1	Phyca_SSR61	p3	(TAC)4	12	CTGGTTGCTTCGGGTGAGAT	GACCCACTCACCGCCAATAA	102	_No FA Found
>jgi|Phyca11|16626|fgenesh1_pg.PHYCAscaffold_21_#_43	Phyca_SSR62	p3	(TCG)4	12	CAGTCGATCCGGACATCGTC	CGAGAGCAGCGGTTGAAATG	213	_No FA Found
>jgi|Phyca11|18224|fgenesh1_pg.PHYCAscaffold_34_#_53	Phyca_SSR63	p3	(AGA)4	12	CCACAGCGAGAGTCACTTGT	ATGTCGATTTCCTCCGCCTC	206	_Peptidase, trypsin-like serine and cysteine
>jgi|Phyca11|21386|fgenesh1_pg.PHYCAscaffold_93_#_20	Phyca_SSR64	p3	(CAG)4	12	ACTGCCGAGGGAAAGAAAGG	CGTGGTAGTGCCGAGAAACT	270	_Pectin lyase fold/virulence factor
>jgi|Phyca11|508761|fgenesh2_kg.PHYCAscaffold_38_#_13_#_4099864:1	Phyca_SSR65	p3	(GCC)4	12	AGCCAACTTCCCTCCAACAG	GAGCTCAGGTTCAGCACACT	153	_No FA Found
>jgi|Phyca11|533401|estExt2_fgenesh1_pg.C_PHYCAscaffold_130108	Phyca_SSR66	p3	(TAC)4	12	TTTGAGACGTACACGGACGG	TCACAAGCCACGGACTTCTC	257	_No FA Found
>jgi|Phyca11|536383|estExt2_fgenesh1_pg.C_PHYCAscaffold_520031	Phyca_SSR67	p3	(GAA)4	12	CTGTTCGTGGCTGCAGTTTC	TGCGAGATAGCGTCGAAGTC	296	_No FA Found
>jgi|Phyca11|544016|estExt2_Genewise1Plus.C_PHYCAscaffold_130455	Phyca_SSR68	p3	(TAC)4	12	CTACGGACTGCGGAAGTACC	CTCTCCGCCGATGATCTCAC	196	_No FA Found
>jgi|Phyca11|7208|fgenesh1_pm.PHYCAscaffold_17_#_158	Phyca_SSR69	p3	(ATG)4	12	GTCCGTCGACTACATTCGCT	AGAGCCAACGACATGTACGG	273	_Peptidase, trypsin-like serine and cysteine
>jgi|Phyca11|82482|gw1.5.1282.1	Phyca_SSR70	p3	(GAA)4	12	CACCACATCGACTGGTCCAA	CTCGTCGTGGGCATTCTCC	102	_Ubiquinol-cytochrome C reductase, UQCRX/QCR9-like
>jgi|Phyca11|98628|e_gw1.3.664.1	Phyca_SSR71	p3	(GAC)4	12	GCTTTAATCGCTGTGCTGGG	TCCGTGCCATCAGACAAGTC	137	_Phospholipase D/Transphosphatidylase
>jgi|Phyca11|12526|fgenesh1_pm.PHYCAscaffold_498_#_1	Phyca_SSR72	p4	(AGTG)3	12	CCTTCAGTGCTTTCCTCCGT	TGGTACAAACGATGGTGCGA	288	_ABC transporter-like
>jgi|Phyca11|504851|fgenesh2_kg.PHYCAscaffold_10_#_11_#_4098753:1	Phyca_SSR73	p4	(GCAT)3	12	AGGACGTACGACCGAGAGAA	ACTGCACAAGTTAAGGCGAA	271	_No FA Found
>jgi|Phyca11|548556|estExt2_Genewise1Plus.C_PHYCAscaffold_290165	Phyca_SSR74	p4	(GAAA)3	12	GATGTTTGCCACCAAGCTGG	TCCTATCAGCATCTCGGGGA	133	_No FA Found
>jgi|Phyca11|570597|estExt2_Genewise1.C_PHYCAscaffold_380054	Phyca_SSR75	p6	(CACGAC)5	30	GACTACGACGTCTACCGCTG	GACGTCGTGGTGGTCGTAG	108	_No FA Foun (Elicitin)
>jgi|Phyca11|556654|estExt2_Genewise1Plus.C_PHYCAscaffold_930073	Phyca_SSR76	p3	(AGC)5	15	CATGGAGGCTGAAGGCAAGA	GACCTTCCCATTTGGCCGTA	269	_No FA Found (polygalacturonase (ipg13) gene)
>jgi|Phyca11|507227|fgenesh2_kg.PHYCAscaffold_26_#_30_#_Contig197.1	Phyca_SSR77	p2	(CT)6	12	GCAGCTCCCTCCTCCTCT	CCACCACCAGGATGATGACC	280	_No FA Found
>jgi|Phyca11|504071|fgenesh2_kg.PHYCAscaffold_5_#_235_#_Contig1855.1	Phyca_SSR78	p2	(CT)10	20	ATTGAACGCAACGAGGCAAC	ACGGCAAGGAACAGAGAGTG	172	_No FA Found
>jgi|Phyca11|100398|e_gw1.4.36.1	Phyca_SSR79	p2	(CA)5	10	TGCCAGAGCTTTCCTCATGG	GCATCAATGGCCTTGACGAC	285	_Neutral/alkaline nonlysosomal ceramidase
>jgi|Phyca11|100718|e_gw1.5.284.1	Phyca_SSR80	p2	(AG)5	10	CGTTCCCACCTCAACATCCA	GTCTCCATCACCAGCAGCTT	227	_DNA polymerase alpha/epsilon, subunit B
>jgi|Phyca11|100917|e_gw1.5.353.1	Phyca_SSR81	p2	(GC)5	10	AGAAGTCGACGGGTTTGGAC	CCCACAGCGTCCACTACTTT	163	_No FA Found
>jgi|Phyca11|100933|e_gw1.5.152.1	Phyca_SSR82	p2	(GT)5	10	CGGGACTCCAATATTCCGGG	GTTGGGGCAATTCAAAGCGT	186	_SET
>jgi|Phyca11|10181|fgenesh1_pm.PHYCAscaffold_47_#_10	Phyca_SSR83	p2	(TC)5	10	ACGACTGGAGACGCTGAATG	TCACCAACTTCTTCGGGTCG	296	_WD40 repeat-like
>jgi|Phyca11|101834|e_gw1.6.915.1	Phyca_SSR84	p2	(CT)5	10	AAGCTTTGAAGGCAATGGCG	ACACGCCACCCTTCTAGTTG	223	_No FA Found
>jgi|Phyca11|102075|e_gw1.6.253.1	Phyca_SSR85	p2	(GT)5	10	TGTGTACTGGGGCTCTGGTA	TGCCACCTTGTTCTTTGGGT	238	_Thioredoxin-like fold
>jgi|Phyca11|102967|e_gw1.7.568.1	Phyca_SSR86	p2	(TG)5	10	GCGTTACGAACATCCCGAGA	CGTGGAATGCCGTGTGAAAG	114	_No FA Found
>jgi|Phyca11|103954|e_gw1.8.151.1	Phyca_SSR87	p2	(AG)5	10	AGCTACAAACGGCGGTACAA	AGGCATCTTTGAGCTGGACC	297	_Ankyrin
>jgi|Phyca11|10414|fgenesh1_pm.PHYCAscaffold_49_#_46	Phyca_SSR88	p2	(GT)5	10	TGGCCGTTAGTCAGTATCGC	GTCCAAACCCACGCTTTGTC	142	_ABC transporter-like
>jgi|Phyca11|104165|e_gw1.9.548.1	Phyca_SSR89	p2	(GA)5	10	AGTCATCGGGCGAGCTTATG	TCCCGCTTACCCATTGCAAT	259	_No FA Found
>jgi|Phyca11|10611|fgenesh1_pm.PHYCAscaffold_52_#_32	Phyca_SSR90	p2	(TC)5	10	CGGTTGACAACTCTGGTCGA	TCCGCATACTGTTGCCACTT	272	_No FA Found
>jgi|Phyca11|106456|e_gw1.12.130.1	Phyca_SSR91	p2	(CA)5	10	TGCCGGAGCTTGACGTAAAT	GGTTGAAACATGTGTGGCCC	300	_No FA Found
>jgi|Phyca11|108224|e_gw1.15.640.1	Phyca_SSR92	p2	(GT)5	10	TGGAGCGACACATGGAAGAC	GCCATCGAAATCGGCATTGT	158	_No FA Found
>jgi|Phyca11|108981|e_gw1.16.154.1	Phyca_SSR93	p2	(GA)5	10	TACTTGCTGTGGAGCTGCTC	CACGTCAACAGAAAGCGCAA	155	_No FA Found
>jgi|Phyca11|109030|e_gw1.16.2.1	Phyca_SSR94	p2	(TG)5	10	TACAGTGCTGCGGTACAAGG	CGAAAGCCTCCCCATTGCTA	208	_No FA Found
>jgi|Phyca11|111096|e_gw1.19.18.1	Phyca_SSR95	p2	(CT)5	10	CTGGAGTGGTGCTGTGGAAA	AGCCCCAACAACAACTTGGA	172	_No FA Found
>jgi|Phyca11|112192|e_gw1.21.161.1	Phyca_SSR96	p2	(GT)5	10	TTGGATTGGAGGTGAGTCGC	GACGTATGGGGCATCGTCAT	277	_No FA Found
>jgi|Phyca11|11227|fgenesh1_pm.PHYCAscaffold_64_#_36	Phyca_SSR97	p2	(TC)5	10	GGACTTGGCCAAGCGAAAAG	TGTTTGTATCCCGCGACGAA	183	_WD40 repeat-like
>jgi|Phyca11|113969|e_gw1.25.157.1	Phyca_SSR98	p2	(CA)5	10	GAGGGAGAACGGTTCCCTTG	TGCTGCTGCGATATGGAGAG	183	_No FA Found
>jgi|Phyca11|114778|e_gw1.27.365.1	Phyca_SSR99	p2	(TG)5	10	TTCTCTCCAGCATCGATCGC	TTGGGCCTGATGACTTGTCC	148	_No FA Found
>jgi|Phyca11|115796|e_gw1.29.486.1	Phyca_SSR100	p2	(GA)5	10	CCAAGCGAAGTTTTTGCCGA	GATGCCTTCTGTCGAACCCA	249	_No FA Found
>jgi|Phyca11|11714|fgenesh1_pm.PHYCAscaffold_79_#_16	Phyca_SSR101	p2	(GC)5	10	ACGATGACGAACGTGGTCAA	AGCCGCTTCTGCTTACTGTT	137	_Small-subunit processome, Utp11
>jgi|Phyca11|117462|e_gw1.33.175.1	Phyca_SSR102	p2	(GA)5	10	CTCTTCGTCCCACAGTGGAC	GTCGATTGCGGCCATCTCTA	182	_No FA Found
>jgi|Phyca11|118320|e_gw1.36.173.1	Phyca_SSR103	p2	(TG)5	10	ACCGGCAAGAAGTAGCAGTC	CGATCGTCGCTTTCTGCTTG	264	_No FA Found
>jgi|Phyca11|119175|e_gw1.38.22.1	Phyca_SSR104	p2	(TC)5	10	CACAACGTCACAGCAACTGG	GGGTCATTTTGTTGCGGCTT	260	_No FA Found
>jgi|Phyca11|120483|e_gw1.41.102.1	Phyca_SSR105	p2	(CT)5	10	GAGTGTCTGTGGTGGTGGAG	CTTCATCCTCGTCCTGCAGG	233	_No FA Found
>jgi|Phyca11|120853|e_gw1.42.387.1	Phyca_SSR106	p2	(CA)5	10	GGCAGCAGCTCAAAGAACAC	GGTTCTGGTACTCGGTGTGG	238	_No FA Found
>jgi|Phyca11|123909|e_gw1.52.403.1	Phyca_SSR107	p2	(TG)5	10	CGGGTACTTCGCTATGGGTC	CAATGTTGAGCACCACCAGC	266	_No FA Found
>jgi|Phyca11|124729|e_gw1.54.293.1	Phyca_SSR108	p2	(GC)5	10	ACTGCACCCAGGAGCTAAAC	ATCTGTTGGGCTCCAAGACG	286	_No FA Found
>jgi|Phyca11|124874|e_gw1.55.76.1	Phyca_SSR109	p2	(GA)5	10	AACCAGTGTCCGAGTGCTTC	TCACGTGCTGCAGAGTGAAT	264	_No FA Found
>jgi|Phyca11|124917|e_gw1.55.157.1	Phyca_SSR110	p2	(CT)5	10	CGCGATGTTTGTTTCCGTGT	TAAGGAAGCCACGCCGAATT	244	_No FA Found
>jgi|Phyca11|126109|e_gw1.61.35.1	Phyca_SSR111	p2	(GA)5	10	GAACACTACCCCAAGCGACA	GTGGCGTACAATCGAATGGC	252	_No FA Found
>jgi|Phyca11|127381|e_gw1.68.73.1	Phyca_SSR112	p2	(TG)5	10	ATTCTGGCGATACGTGCGAT	TCCTCCAATTGTCACGAGCC	248	_No FA Found
>jgi|Phyca11|128580|e_gw1.77.45.1	Phyca_SSR113	p2	(AC)5	10	TACGCTGAGTGGGAACAACC	CCTTGAACCAGATCGGCAGT	211	_No FA Found
>jgi|Phyca11|129057|e_gw1.81.42.1	Phyca_SSR114	p2	(CA)5	10	TCGCACAAGAACTGCAAACG	AAAGTGGCAGCATCGACGTA	148	_No FA Found
>jgi|Phyca11|131592|e_gw1.108.22.1	Phyca_SSR115	p2	(CT)5	10	AGGAAGTTCCCTCTGTCCCG	CGCACTTATCCCGTTGCATG	142	_No FA Found
>jgi|Phyca11|13215|fgenesh1_pg.PHYCAscaffold_3_#_28	Phyca_SSR116	p2	(AG)5	10	GGCTGCGGTTTTTGAGGAAG	TCTGCAGCTTGCTCCTTCTC	175	_WW/Rsp5/WWP
>jgi|Phyca11|15342|fgenesh1_pg.PHYCAscaffold_13_#_30	Phyca_SSR117	p2	(CG)5	10	CCGAAGCGCAAATGGATCAG	GTAGGTGAGCAGTCCGTTCC	226	_SET
>jgi|Phyca11|17070|fgenesh1_pg.PHYCAscaffold_24_#_95	Phyca_SSR118	p2	(GA)5	10	AAAGACAACGCGTTGCCTTC	TGTTGGTGGTGGAAGTGCTT	177	_No FA Found
>jgi|Phyca11|17833|fgenesh1_pg.PHYCAscaffold_31_#_11	Phyca_SSR119	p2	(TG)5	10	CGGCTGGACAGATCGTACTC	GATCCAGACTGAGTAGCCGC	151	_Mg2+ transporter protein, CorA-like
>jgi|Phyca11|20087|fgenesh1_pg.PHYCAscaffold_57_#_38	Phyca_SSR120	p2	(GC)5	10	GTGGACAACGTAGCTGAGCT	GGTCGCCTTGAAGGTCTGAA	300	_No FA Found
>jgi|Phyca11|20259|fgenesh1_pg.PHYCAscaffold_60_#_45	Phyca_SSR121	p2	(TG)5	10	ATCCAGCACACGGAACACAT	GGCAGTACAGTTCGTCACCA	229	_Ribosomal RNA adenine methylase transferase
>jgi|Phyca11|21719|fgenesh1_pg.PHYCAscaffold_109_#_11	Phyca_SSR122	p2	(CG)5	10	TAGAAACTGCCACGGAGCAG	TCTTCTTCTGCAGCTGACCG	291	_No FA Found
>jgi|Phyca11|21850|fgenesh1_pg.PHYCAscaffold_158_#_1	Phyca_SSR123	p2	(GC)5	10	GTGGACAACGTAGCTGAGCT	TGATTGTAAGCGGCGTCTGT	244	_No FA Found
>jgi|Phyca11|22069|fgenesh1_pg.PHYCAscaffold_580_#_1	Phyca_SSR124	p2	(CG)5	10	CCGCTTCAAGACCAAGACCT	CGGCTTGGTCATCATGGTCT	145	_Polynucleotidyl transferase, Ribonuclease H fold
>jgi|Phyca11|38886|gw1.35.39.1	Phyca_SSR125	p2	(TG)5	10	ACTCGCGTGTTGGAAGGAAT	TCTGGAACATTTGGTCATCGGT	127	_Trehalose-phosphatase
>jgi|Phyca11|4143|fgenesh1_pm.PHYCAscaffold_1_#_56	Phyca_SSR126	p2	(CA)5	10	AGATCACCAGGCAGTTCGTG	TCCAGCCACACCAATAGCTG	142	_MFS general substrate transporter
>jgi|Phyca11|45010|gw1.52.130.1	Phyca_SSR127	p2	(TG)5	10	GCCAGTGAGGATTTCCGGAA	TCACTCTTGGCTCCGTTGAC	215	_No FA Found
>jgi|Phyca11|502622|fgenesh2_kg.PHYCAscaffold_1_#_82_#_gi|189084911|gb|BT032442.1|	Phyca_SSR128	p2	(AC)5	10	TTGACCACTGTCGGCACTTT	AGTGGCGAAAAGACCTCGAG	191	_No FA Found
>jgi|Phyca11|502679|fgenesh2_kg.PHYCAscaffold_1_#_139_#_4097296:1	Phyca_SSR129	p2	(GC)5	10	CCTCCTCTTCTAGCAGCAGC	AAACTCAGCGGGGATGACTG	212	_No FA Found
>jgi|Phyca11|502783|fgenesh2_kg.PHYCAscaffold_1_#_243_#_Contig762.1	Phyca_SSR130	p2	(GT)5	10	AGTACTCGGCACAGCTCAAC	AACGAAGCAGTAACTCGGCA	300	_No FA Found
>jgi|Phyca11|503263|fgenesh2_kg.PHYCAscaffold_3_#_128_#_Contig1288.1	Phyca_SSR131	p2	(GC)5	10	CCCAACAAGGTGGACCAGTT	ACTTCTTAGTGCCGGGCTTC	247	_No FA Found
>jgi|Phyca11|503635|fgenesh2_kg.PHYCAscaffold_4_#_174_#_Contig193.1	Phyca_SSR132	p2	(CA)5	10	AGCAAAGCAATCCCTCCTCC	GAACTCAATGGGCTCCTGCT	291	_No FA Found
>jgi|Phyca11|503949|fgenesh2_kg.PHYCAscaffold_5_#_113_#_4099056:1	Phyca_SSR133	p2	(GA)5	10	CCCAAGAAGACACTCACGCT	AAGACGCTGCAGATGACGAA	248	_No FA Found
>jgi|Phyca11|503984|fgenesh2_kg.PHYCAscaffold_5_#_148_#_Contig2353.1	Phyca_SSR134	p2	(GA)5	10	CCCTGGTGCCAAGGACTAAG	ACTCCACTAGTTGAAGCCGC	240	_No FA Found
>jgi|Phyca11|504574|fgenesh2_kg.PHYCAscaffold_8_#_143_#_4099343:3	Phyca_SSR135	p2	(GC)5	10	GCCTTCCCTGAAGCTGTGAT	CATCTCCTTGGCCAGCTGAA	174	_No FA Found
>jgi|Phyca11|505843|fgenesh2_kg.PHYCAscaffold_16_#_2_#_Contig3264.1	Phyca_SSR136	p2	(AG)5	10	GCATTGCACTTTGACCAGCA	TTTGGTCCGTTCTAGTGGCC	288	_No FA Found
>jgi|Phyca11|506019|fgenesh2_kg.PHYCAscaffold_17_#_104_#_4097000:2	Phyca_SSR137	p2	(GA)5	10	ACACACTGTCGGCCTTGTAG	AAGCACTCGTCGGTGTTGAT	300	_No FA Found
>jgi|Phyca11|506234|fgenesh2_kg.PHYCAscaffold_18_#_107_#_Contig1213.1	Phyca_SSR138	p2	(AT)5	10	TCCAAGGCACAGTACTGCAG	GATTGTGGGGGCTCAAATGC	162	_No FA Found
>jgi|Phyca11|506400|fgenesh2_kg.PHYCAscaffold_19_#_106_#_4099858:2	Phyca_SSR139	p2	(AC)5	10	CCTCAAACCCGATGTCCTCC	GTCTTCTAGTGCGGGACTCG	251	_No FA Found
>jgi|Phyca11|506409|fgenesh2_kg.PHYCAscaffold_19_#_115_#_4098383:2	Phyca_SSR140	p2	(AG)5	10	CATCGTCGGAGTCGGAAGAG	GATACTCTGGCCGCCCATAC	173	_No FA Found
>jgi|Phyca11|507023|fgenesh2_kg.PHYCAscaffold_24_#_15_#_gi|189084654|gb|BT032170.1|	Phyca_SSR141	p2	(CT)5	10	AATTGCCACTCTTCAGCCGA	AGCCACTATCGGTCAATGGG	198	_No FA Found
>jgi|Phyca11|507135|fgenesh2_kg.PHYCAscaffold_25_#_19_#_4100257:1	Phyca_SSR142	p2	(TG)5	10	CCTTCATCAGGCCCCATTGT	GATCACGACCACCTGCTTCA	229	_No FA Found
>jgi|Phyca11|507508|fgenesh2_kg.PHYCAscaffold_28_#_15_#_4101945:171	Phyca_SSR143	p2	(TC)5	10	CACCCTTCCCCAGTCCAATC	CCGTGGACGAGATAAGCTCC	261	_No FA Found
>jgi|Phyca11|507888|fgenesh2_kg.PHYCAscaffold_30_#_157_#_Contig28.1	Phyca_SSR144	p2	(AG)5	10	TCGAAACGAGAGAAGTGCGA	CTCGTGACTCTATTGGCCGG	103	_No FA Found
>jgi|Phyca11|508895|fgenesh2_kg.PHYCAscaffold_39_#_62_#_4097925:1	Phyca_SSR145	p2	(GT)5	10	CCTCAGAAACCAACTCCCCC	CTTGAAAGCCTGGGGAGGTT	133	_No FA Found
>jgi|Phyca11|510024|fgenesh2_kg.PHYCAscaffold_53_#_9_#_Contig2186.1	Phyca_SSR146	p2	(GA)5	10	CAGTGCAGACTCCAGTCCTG	GTGCTTCGACACCAACACAC	209	_No FA Found
>jgi|Phyca11|510059|fgenesh2_kg.PHYCAscaffold_53_#_44_#_4100322:7	Phyca_SSR147	p2	(GA)5	10	CACGACAATTGGTGCAACGT	CGGAGCCAAAGGAAGTGGAA	149	_No FA Found
>jgi|Phyca11|510418|fgenesh2_kg.PHYCAscaffold_60_#_6_#_jgi|JGI_CBOT2066.fwd|	Phyca_SSR148	p2	(CT)5	10	CTGCAAATGAAACGCAGCCT	TAGCCATTCCAGTGCCAAGG	289	_No FA Found
>jgi|Phyca11|510985|fgenesh2_kg.PHYCAscaffold_72_#_30_#_gi|189084316|gb|BT031832.1|	Phyca_SSR149	p2	(TG)5	10	CAGTCCAAGCAGCCTAGTCA	GGAGACGCTGAGGATCATGG	188	_No FA Found
>jgi|Phyca11|511240|fgenesh2_kg.PHYCAscaffold_79_#_45_#_Contig4407.1	Phyca_SSR150	p2	(CT)5	10	ACCGCGGGAAGAAGAAAGAG	ACGATTAACTTCATCCTAGCGTCT	164	_No FA Found
>jgi|Phyca11|511668|fgenesh2_kg.PHYCAscaffold_94_#_19_#_4101945:62	Phyca_SSR151	p2	(CG)5	10	ACCCCTATCGTGCCTAAGGT	ACCGATAGCCAGAATGCAGG	207	_No FA Found
>jgi|Phyca11|511800|fgenesh2_kg.PHYCAscaffold_100_#_3_#_4098137:1	Phyca_SSR152	p2	(GA)5	10	CACTCGTGCGCTGTAACAAC	GCACAATGTTGCACTGCTCA	204	_No FA Found
>jgi|Phyca11|525051|estExt2_fgenesh1_pm.C_PHYCAscaffold_10286	Phyca_SSR153	p2	(GA)5	10	ACTGTGGCGTTGCATTTGTC	TCGCCGTCCAGTATTGCAAT	271	_No FA Found
>jgi|Phyca11|525935|estExt2_fgenesh1_pm.C_PHYCAscaffold_50277	Phyca_SSR154	p2	(CA)5	10	GTGGTGATCTTCCTGCACCA	AGTGCCCACATGTTACGGAG	281	_No FA Found
>jgi|Phyca11|527201|estExt2_fgenesh1_pm.C_PHYCAscaffold_170079	Phyca_SSR155	p2	(TG)5	10	CGGCTTCCTCTGTTGATGGT	GCGTCTTTTGTGACCACGAC	270	_No FA Found
>jgi|Phyca11|527907|estExt2_fgenesh1_pm.C_PHYCAscaffold_240026	Phyca_SSR156	p2	(AG)5	10	TGGACTACCGTCGATCCCTT	TCCGATTTCACCAGGAACCG	240	_No FA Found
>jgi|Phyca11|529241|estExt2_fgenesh1_pm.C_PHYCAscaffold_400075	Phyca_SSR157	p2	(GA)5	10	TTCCTGCTGCTAACCGGAAG	GCTGACGAATCTGCTCCTGT	216	_No FA Found
>jgi|Phyca11|529676|estExt2_fgenesh1_pm.C_PHYCAscaffold_470058	Phyca_SSR158	p2	(TG)5	10	CTCGCATGCACAAGCTTCAG	CGCAAGGTGAGAAACTCCCT	272	_No FA Found
>jgi|Phyca11|530755|estExt2_fgenesh1_pm.C_PHYCAscaffold_760038	Phyca_SSR159	p2	(CA)5	10	AATGTCCCGTATGGCACCAG	AAGCTCATGAACTCCCGGTG	267	_No FA Found
>jgi|Phyca11|533657|estExt2_fgenesh1_pg.C_PHYCAscaffold_160013	Phyca_SSR160	p2	(GC)5	10	ATGCCATGGCTCAAGTGGAA	CGGTCCACAGGGTTCAATGA	247	_No FA Found
>jgi|Phyca11|534434|estExt2_fgenesh1_pg.C_PHYCAscaffold_230104	Phyca_SSR161	p2	(AG)5	10	GCAAATGCACGCAAAAGACG	GCGCTGTTCTTCCTCCTTCT	175	_No FA Found
>jgi|Phyca11|535284|estExt2_fgenesh1_pg.C_PHYCAscaffold_330117	Phyca_SSR162	p2	(TG)5	10	AAATCAGCGACAAGATGCGC	CCCATCGACTTGAGGTGCTT	160	_No FA Found
>jgi|Phyca11|535285|estExt2_fgenesh1_pg.C_PHYCAscaffold_330119	Phyca_SSR163	p2	(TG)5	10	CCCAACAGAAGTGCACGTTG	CCCATCGACTTGAGGTGCTT	291	_No FA Found
>jgi|Phyca11|536048|estExt2_fgenesh1_pg.C_PHYCAscaffold_460090	Phyca_SSR164	p2	(AC)5	10	GGCAAGGCTATCGAGAGCAT	GTGAACAACACGACGTCACG	191	_No FA Found
>jgi|Phyca11|536691|estExt2_fgenesh1_pg.C_PHYCAscaffold_600032	Phyca_SSR165	p2	(TG)5	10	TGGTTTTGCTCAATGGCACG	GTACCTCAGGTGCCCCTTTC	285	_No FA Found
>jgi|Phyca11|53706|gw1.22.98.1	Phyca_SSR166	p2	(TG)5	10	TTTTGGGGCTGCACAAATCG	CGTACGAACTGCCAGTGACT	223	_WD40 repeat-like
>jgi|Phyca11|537817|estExt2_fgenesh1_pg.C_PHYCAscaffold_2080001	Phyca_SSR167	p2	(CG)5	10	ACGCACAAGTTTGACAAGCC	TGAGCTTGCTTACTTCGGCA	271	_No FA Found
>jgi|Phyca11|540766|estExt2_Genewise1Plus.C_PHYCAscaffold_50551	Phyca_SSR168	p2	(AC)5	10	TTGAACGTCCGGTTGCGATA	GGCTTAGCTTCGTTGCAACT	123	_No FA Found
>jgi|Phyca11|542172|estExt2_Genewise1Plus.C_PHYCAscaffold_80606	Phyca_SSR169	p2	(CA)5	10	AATCCTCGACCTCATCCCCA	ACTCTGACCTGGAACATGGA	214	_No FA Found
>jgi|Phyca11|542669|estExt2_Genewise1Plus.C_PHYCAscaffold_90698	Phyca_SSR170	p2	(CA)5	10	GACAGCCGAGTACGTAGCTC	CACACAGCAGTAGCAGGTGA	245	_No FA Found
>jgi|Phyca11|543720|estExt2_Genewise1Plus.C_PHYCAscaffold_120710	Phyca_SSR171	p2	(GA)5	10	ACATGGGCACAAATGGGACT	AGGGGAACAGATAGTCGCCT	254	_No FA Found
>jgi|Phyca11|54383|gw1.8.170.1	Phyca_SSR172	p2	(TC)5	10	AAAATTGAGTGGTGGCGTGC	CAGCGTTCACATCCGTGTTG	283	_Fibronectin, type III-like fold
>jgi|Phyca11|544937|estExt2_Genewise1Plus.C_PHYCAscaffold_160431	Phyca_SSR173	p2	(TG)5	10	TATCGAGCGCTTCCTTCGTC	TATGAGCAGCGTAACGGGTC	272	_No FA Found
>jgi|Phyca11|547226|estExt2_Genewise1Plus.C_PHYCAscaffold_240070	Phyca_SSR174	p2	(AG)5	10	TCGCTCTCTACGGAGTGACA	AATTGCCACTCTTCAGCCGA	240	_No FA Found
>jgi|Phyca11|547509|estExt2_Genewise1Plus.C_PHYCAscaffold_250111	Phyca_SSR175	p2	(AC)5	10	TAGTGAGCCTCAGCCTTTGC	CGAACTCGTACACCGTCACA	271	_No FA Found
>jgi|Phyca11|547672|estExt2_Genewise1Plus.C_PHYCAscaffold_260082	Phyca_SSR176	p2	(GA)5	10	CGAGCACGTGATCATCGAGA	GCAGTTTGATGTGCGTGTCA	230	_No FA Found
>jgi|Phyca11|548881|estExt2_Genewise1Plus.C_PHYCAscaffold_300302	Phyca_SSR177	p2	(AG)5	10	GTGCCTAGAGGAGAAGGGGA	GGTGACACACGACGGTACTT	260	_No FA Found
>jgi|Phyca11|549902|estExt2_Genewise1Plus.C_PHYCAscaffold_340201	Phyca_SSR178	p2	(AG)5	10	GCAGGACTGGAAGAACTCCC	TGCCGCCACCTTCATTCG	206	_No FA Found
>jgi|Phyca11|552608|estExt2_Genewise1Plus.C_PHYCAscaffold_480317	Phyca_SSR179	p2	(GA)5	10	TGACGGGAGATAAGCCTGGA	ACGCGTCTCTGTTTTGTTGC	207	_No FA Found
>jgi|Phyca11|552634|estExt2_Genewise1Plus.C_PHYCAscaffold_480343	Phyca_SSR180	p2	(GA)5	10	GTCGTTGCAATTCCTTGGGG	TTCTTTGTCCTTCGGGAGCC	262	_No FA Found
>jgi|Phyca11|552955|estExt2_Genewise1Plus.C_PHYCAscaffold_500208	Phyca_SSR181	p2	(AG)5	10	TGACAGTGAACCAGGCCATC	ACAATCATCTTCTATTCCTTGTCAAGT	288	_No FA Found
>jgi|Phyca11|555344|estExt2_Genewise1Plus.C_PHYCAscaffold_720060	Phyca_SSR182	p2	(CA)5	10	GGAGACGCTGAGGATCATGG	CAGTCCAAGCAGCCTAGTCA	188	_No FA Found
>jgi|Phyca11|555353|estExt2_Genewise1Plus.C_PHYCAscaffold_720072	Phyca_SSR183	p2	(GC)5	10	AAGATGGACAACACTGGCGG	ACCATCACGTAGCCCAACAG	116	_No FA Found
>jgi|Phyca11|556188|estExt2_Genewise1Plus.C_PHYCAscaffold_840103	Phyca_SSR184	p2	(AG)5	10	GCTATTGCGAGTGTGCTGTG	AGCGGGAGACACTTGAACAG	159	_No FA Found
>jgi|Phyca11|556483|estExt2_Genewise1Plus.C_PHYCAscaffold_890066	Phyca_SSR185	p2	(CG)5	10	CCTGCTCGAGATCTTAGGCG	CAACTTGCTCGTCGTCTCCT	281	_No FA Found
>jgi|Phyca11|562095|estExt2_Genewise1.C_PHYCAscaffold_80628	Phyca_SSR186	p2	(GT)5	10	GTCAAGTTTGGCACCACGAC	AGGTGGCTCTTCATCTTGGC	236	_No FA Found
>jgi|Phyca11|565161|estExt2_Genewise1.C_PHYCAscaffold_170272	Phyca_SSR187	p2	(TC)5	10	AAGCACTCGTCGGTGTTGAT	ACACACTGTCGGCCTTGTAG	300	_No FA Found
>jgi|Phyca11|566838|estExt2_Genewise1.C_PHYCAscaffold_220535	Phyca_SSR188	p2	(CG)5	10	CACAACTTCTCGACCCGTGA	TGAGCTTGCTTACTTCGGCA	299	_No FA Found
>jgi|Phyca11|568901|estExt2_Genewise1.C_PHYCAscaffold_300383	Phyca_SSR189	p2	(CG)5	10	GACCAGAGAAGCAGCTCGAG	AGGTCCACGCCATACTGTTG	178	_No FA Found
>jgi|Phyca11|569580|estExt2_Genewise1.C_PHYCAscaffold_330165	Phyca_SSR190	p2	(AG)5	10	CTGAAAGTGCAGCAACCGTC	TCCTTCCCCACTGAGGACTC	222	_No FA Found
>jgi|Phyca11|570447|estExt2_Genewise1.C_PHYCAscaffold_370222	Phyca_SSR191	p2	(AC)5	10	TTAAAGCGGGCGTACGACTT	CCTCACAGTCGATGCCTGTT	283	_No FA Found
>jgi|Phyca11|572192|estExt2_Genewise1.C_PHYCAscaffold_470018	Phyca_SSR192	p2	(GC)5	10	CCCACGAGTACAAACCACGA	CACTAGCAGGGTCCTCTCCT	231	_No FA Found
>jgi|Phyca11|572497|estExt2_Genewise1.C_PHYCAscaffold_480229	Phyca_SSR193	p2	(CG)5	10	GACACGGATGAGCTAGTGCA	CTCAGCCTGCAGGACATCAA	258	_No FA Found
>jgi|Phyca11|574185|estExt2_Genewise1.C_PHYCAscaffold_600055	Phyca_SSR194	p2	(GA)5	10	TGCTGCATCCGATCAACAGT	GTCCACGTAACTCAGCCACA	219	_No FA Found
>jgi|Phyca11|575025|estExt2_Genewise1.C_PHYCAscaffold_680075	Phyca_SSR195	p2	(TG)5	10	CGATCACTGTGGAGGCAAGT	CAAGCCATTTCCACACTGGC	258	_No FA Found
>jgi|Phyca11|576136|estExt2_Genewise1.C_PHYCAscaffold_840079	Phyca_SSR196	p2	(CA)5	10	GCGATCGAATCCGTGAGTCT	GGCTACACGATGGCAAGGAT	213	_No FA Found
>jgi|Phyca11|5928|fgenesh1_pm.PHYCAscaffold_8_#_152	Phyca_SSR197	p2	(GT)5	10	TTTCGCTGTTCACCCGAAGA	CGTGCAACTGACCCAAAGTG	104	_DNA primase, small subunit, eukaryotic and archaeal
>jgi|Phyca11|6021|fgenesh1_pm.PHYCAscaffold_9_#_81	Phyca_SSR198	p2	(TG)5	10	GCAGTGTGTACCGGAGTTGA	GAACAACGCGAACAACGGAA	249	_Zinc finger, FYVE/PHD-type
>jgi|Phyca11|6121|fgenesh1_pm.PHYCAscaffold_9_#_181	Phyca_SSR199	p2	(GA)5	10	GGTCCAAGGGTGAGATGCAA	TTCGATCCACTTCTGCTCCG	144	_Fumble
>jgi|Phyca11|64326|gw1.24.235.1	Phyca_SSR200	p2	(TG)5	10	AAGGAGATCAAGAACGCGCA	TTGACCACGCGAGATACGAG	210	_No FA Found
>jgi|Phyca11|7245|fgenesh1_pm.PHYCAscaffold_18_#_8	Phyca_SSR201	p2	(AG)5	10	GGCTGAACGAAAAACTGCGT	GCGATGCTGAGCGTTTCTTT	271	_RecF/RecN/SMC protein, N-terminal
>jgi|Phyca11|7638|fgenesh1_pm.PHYCAscaffold_21_#_11	Phyca_SSR202	p2	(CG)5	10	CTGCTATCAGGCGTGGAGAC	TCTGTTGCGCTCCTTTTTGC	139	_Translation elongation and initiation factors/Ribosomal, beta-barrel
>jgi|Phyca11|80503|gw1.6.980.1	Phyca_SSR203	p2	(CG)5	10	GCTTATAACTCGGGGCGACA	AGGCCTGAACACCCAAACAT	285	_Polynucleotidyl transferase, Ribonuclease H fold
>jgi|Phyca11|8339|fgenesh1_pm.PHYCAscaffold_27_#_85	Phyca_SSR204	p2	(TG)5	10	GTGAAAGTGGGCGTTGTGAC	GGAAATTAGCTGCAGCACGG	226	_ROK
>jgi|Phyca11|83929|gw1.169.16.1	Phyca_SSR205	p2	(TG)5	10	TCCCTCTTCCTGGCTGGATC	CGCAAGGTGAGAAACTCCCT	156	_Nucleotidyltransferase, class I, C-terminal-like
>jgi|Phyca11|8846|fgenesh1_pm.PHYCAscaffold_31_#_66	Phyca_SSR206	p2	(CA)5	10	CTCAGTGTCTCCTTGTCGCC	TCACACGTCGCAGGAAATCA	268	_Cyclin-like
>jgi|Phyca11|9516|fgenesh1_pm.PHYCAscaffold_38_#_65	Phyca_SSR207	p2	(GC)5	10	CAGCTTTATCACGCCGAAGC	ACGCCATAAAAACGATCGCG	201	_Phospholipid/glycerol acyltransferase
>jgi|Phyca11|9586|fgenesh1_pm.PHYCAscaffold_39_#_52	Phyca_SSR208	p2	(TG)5	10	GTTACAACATCTGCCGTCGC	GAACCGCGGATAGACGGATT	220	_Regulator of G protein signalling superfamily
>jgi|Phyca11|9646|fgenesh1_pm.PHYCAscaffold_40_#_34	Phyca_SSR209	p2	(TG)5	10	CGCAATGTCATCCGTCGTTC	TGAGAGACGCGAACGATAGC	250	_ATP-dependent DNA ligase, conserved site
>jgi|Phyca11|9805|fgenesh1_pm.PHYCAscaffold_42_#_13	Phyca_SSR210	p2	(TG)5	10	CAGGAGAAGCCAAAGGGAGG	CTGCTTGGCGAACATGATGG	299	_No FA Found
>jgi|Phyca11|99952|e_gw1.4.1039.1	Phyca_SSR211	p2	(GC)5	10	ACACTCGAAGCTGAGGTGAC	AGAGCCATCGGTGCATTTCA	294	_No FA Found
>jgi|Phyca11|100444|e_gw1.4.1012.1	Phyca_SSR212	p3	(GCA)4	12	ACACGATTGAGGATGCGGTT	CGGAAGCAGAACCTGTCAGT	260	_No FA Found
>jgi|Phyca11|10092|fgenesh1_pm.PHYCAscaffold_46_#_22	Phyca_SSR213	p3	(CGA)4	12	CCAGTGTTGGTGAGGAGACC	TCGTCAGAGTCTTCCTCCGA	127	_Trimeric LpxA-like
>jgi|Phyca11|101647|e_gw1.5.312.1	Phyca_SSR214	p3	(GAA)4	12	CATCATGGCATCGACGGAGA	CTCTCGCGCAATTCTCAACG	169	_HSP20-like chaperone
>jgi|Phyca11|101767|e_gw1.6.462.1	Phyca_SSR215	p3	(CAC)4	12	GGGACCTGTTGACCGAAGAG	CTTGTCTCCGGTCTCAGTCG	167	_Multi antimicrobial extrusion protein MatE
>jgi|Phyca11|10202|fgenesh1_pm.PHYCAscaffold_47_#_31	Phyca_SSR216	p3	(AAG)4	12	GGATGTGACGGGAAGTGGTT	TGTGGCTCTTCTTGTGCTGT	221	_No FA Found
>jgi|Phyca11|102210|e_gw1.6.213.1	Phyca_SSR217	p3	(AAG)4	12	CGCAAGAGACAGCTGGATCT	TGCTTCTGCTGAGGAAGAGC	230	_Homeodomain-like
>jgi|Phyca11|102312|e_gw1.6.208.1	Phyca_SSR218	p3	(TGC)4	12	TTGGCTTTGAGCTCTGGAGG	ACCAGCGGTAATTTCCAGCA	278	_No FA Found
>jgi|Phyca11|102331|e_gw1.6.516.1	Phyca_SSR219	p3	(TGA)4	12	GTACCCCTATGGCAAGGACG	GCCACTACAACTCCACTGCT	148	_No FA Found
>jgi|Phyca11|102823|e_gw1.7.636.1	Phyca_SSR220	p3	(GAC)4	12	CATCGACCTCCAAGCAGTCC	GAAGAATGTGCTGCGCGTAG	265	_No FA Found
>jgi|Phyca11|102906|e_gw1.7.573.1	Phyca_SSR221	p3	(GAA)4	12	GCACGCTACTGAGGTGTCTT	AAGCTGGAAGGTCCTCAAGC	155	_No FA Found
>jgi|Phyca11|103107|e_gw1.7.493.1	Phyca_SSR222	p3	(CGA)4	12	CGACACGTAGCAGACACTGT	AGGTTTTGCTAGCGCTGGAT	257	_No FA Found
>jgi|Phyca11|103114|e_gw1.7.28.1	Phyca_SSR223	p3	(ACT)4	12	GGTTTCGCCATTGGAAACCC	CGTCTTGGCAGTGCTCAGTA	181	_Peptidase S10, serine carboxypeptidase
>jgi|Phyca11|103177|e_gw1.7.844.1	Phyca_SSR224	p3	(CGA)4	12	TGCTGGAGACTTCCCGGATA	TCCGCTTGAGTGAGACGTTC	236	_No FA Found
>jgi|Phyca11|103253|e_gw1.7.241.1	Phyca_SSR225	p3	(CAG)4	12	CAAAATCGTGGCAGTGGTGG	GCCACGGCTACTCCTGTATC	293	_Zinc finger, CCHC-type
>jgi|Phyca11|103384|e_gw1.8.833.1	Phyca_SSR226	p3	(AAG)4	12	ATGGGCGATGGAGATAGTCT	TGGGAGATTTCTGCTGGCAG	165	_No FA Found
>jgi|Phyca11|103841|e_gw1.8.608.1	Phyca_SSR227	p3	(CAG)4	12	TCACTGGTGGCGAGAATGTC	GACGGCTTTGGTGTTGTCAC	144	_Zinc finger, CCHC-type
>jgi|Phyca11|10392|fgenesh1_pm.PHYCAscaffold_49_#_24	Phyca_SSR228	p3	(GAC)4	12	ATATCGGGGAATCGCTGCAG	CCCTGTACGTCCTGTTGGTC	214	_Concanavalin A-like lectin/glucanase
>jgi|Phyca11|104199|e_gw1.9.417.1	Phyca_SSR229	p3	(GTG)4	12	GAACCCCTTGCTGTGGATCA	AATCCTGTTTGTGCGTGTGC	105	_No FA Found
>jgi|Phyca11|104316|e_gw1.9.383.1	Phyca_SSR230	p3	(GAA)4	12	GAACCTCCTAGCACAGACGG	AACACTCGAACGTCTGCTGT	289	_No FA Found
>jgi|Phyca11|104509|e_gw1.9.176.1	Phyca_SSR231	p3	(TGC)4	12	GCTTCAAGTGTCCGACCTCA	GCCTCAACTAAGTCCTGCGT	141	_No FA Found
>jgi|Phyca11|104585|e_gw1.9.446.1	Phyca_SSR232	p3	(AGG)4	12	CCAAGAAGGAGCTCATGGCA	TGCATTCAATTCCAACGCGG	296	_No FA Found
>jgi|Phyca11|105104|e_gw1.10.453.1	Phyca_SSR233	p3	(AAG)4	12	AGGACTTGGAGGTGGAAGAGA	CCCAGAGTTTCCTGAGCCAG	232	_No FA Found
>jgi|Phyca11|105303|e_gw1.10.287.1	Phyca_SSR234	p3	(AGA)4	12	AGCGCCAGTTTCTACGACAA	CGTTTCCTCAGCTCCACCTT	280	_No FA Found
>jgi|Phyca11|105584|e_gw1.11.647.1	Phyca_SSR235	p3	(GTG)4	12	CAGCTACTATCCACGCAGGG	TCCCTCTTCAATCATGCGCT	272	_No FA Found
>jgi|Phyca11|105866|e_gw1.11.826.1	Phyca_SSR236	p3	(CAA)4	12	GGAGATCGTCCGTCTTCCAC	CCAGACCGAGAGAAGGATGC	293	_No FA Found
>jgi|Phyca11|105871|e_gw1.11.114.1	Phyca_SSR237	p3	(TGA)4	12	TCCGCCTCTCTCCTTTCTCA	ATTCGGGTTGATGGTTGGCT	260	_No FA Found
>jgi|Phyca11|105975|e_gw1.11.562.1	Phyca_SSR238	p3	(AGC)4	12	GCCGAACGTCGAGTGTATGA	TGTCGGGGAGAGCTAACGTA	184	_No FA Found
>jgi|Phyca11|106045|e_gw1.11.157.1	Phyca_SSR239	p3	(AAC)4	12	TCGTCATTGCTTGTCTGGCT	ACACTTCTCCGTAGCCTCCT	300	_No FA Found
>jgi|Phyca11|106156|e_gw1.12.144.1	Phyca_SSR240	p3	(TGC)4	12	ACCGAGGTGGCTTCTCCTAT	TCTGCGTTTGCTGGATCACT	211	_No FA Found
>jgi|Phyca11|106545|e_gw1.12.811.1	Phyca_SSR241	p3	(AGC)4	12	ACGACTACGATGACCTTCGC	CTACCATCTCGGCAATGGCT	246	_No FA Found
>jgi|Phyca11|106668|e_gw1.12.123.1	Phyca_SSR242	p3	(AAG)4	12	TCAACTGGCGTTTGCTTTGG	AAGCCGTACGTCCACAACTT	234	_No FA Found
>jgi|Phyca11|106683|e_gw1.12.190.1	Phyca_SSR243	p3	(CAA)4	12	GTCGGAACAGCCTACACTCC	CTCTATGGACGCTGGAGCTG	286	_No FA Found
>jgi|Phyca11|106736|e_gw1.12.192.1	Phyca_SSR244	p3	(GAA)4	12	ATCAGAACCGGATGAGCGTC	ATGACACCCTTCACCACGTC	112	_No FA Found
>jgi|Phyca11|106763|e_gw1.12.662.1	Phyca_SSR245	p3	(ATG)4	12	GGGCCCGTCAATATCCACAA	ACGTCGATGCCGAGAAACTT	104	_No FA Found
>jgi|Phyca11|107267|e_gw1.13.632.1	Phyca_SSR246	p3	(AGC)4	12	TCCAGTCGCACTACACCAAC	GGGCCCATCAGGTTGGTAAA	293	_No FA Found
>jgi|Phyca11|107321|e_gw1.13.621.1	Phyca_SSR247	p3	(AGC)4	12	AAGTCGGATGCAGTGCTGAA	GCTTGGTCTTCTTGCAAGCC	271	_No FA Found
>jgi|Phyca11|107696|e_gw1.14.134.1	Phyca_SSR248	p3	(GAA)4	12	ACGCGTTAAGAAGAAGCCGA	CGATTTCCGGAGCTCCTCAA	289	_No FA Found
>jgi|Phyca11|107843|e_gw1.14.9.1	Phyca_SSR249	p3	(AGA)4	12	ATCTGAAGGTGGCAAGTCGG	ACCAAAACGATTGCCGCAAG	186	_No FA Found
>jgi|Phyca11|108146|e_gw1.14.615.1	Phyca_SSR250	p3	(GAA)4	12	CGAGACTGTTGCAGCTGAGA	TCAAGTACTTGCTGCACGGT	286	_No FA Found
>jgi|Phyca11|108274|e_gw1.15.438.1	Phyca_SSR251	p3	(GCT)4	12	TTTGGCTGCTTGTGACCAGA	TTCTTGGTGCTGATGCTCGT	270	_No FA Found
>jgi|Phyca11|108899|e_gw1.16.205.1	Phyca_SSR252	p3	(AGT)4	12	GGATCAACTTCACGGCCTGA	GAAACCACGCTGACTCTGGA	174	_No FA Found
>jgi|Phyca11|108966|e_gw1.16.194.1	Phyca_SSR253	p3	(AAG)4	12	GACACGGAGCTTGAAGTGGA	GCGTTTGCTTCTGCTTCCTC	282	_No FA Found
>jgi|Phyca11|108996|e_gw1.16.577.1	Phyca_SSR254	p3	(AGA)4	12	AGATCACAGCTCTCCATGCG	GGTCTTCTCCTCTGTCCCCT	283	_No FA Found
>jgi|Phyca11|109068|e_gw1.16.245.1	Phyca_SSR255	p3	(CGA)4	12	TTGCGGTTCTTGATCCAGCT	CCAGGTCTCTCCCCATACGA	161	_No FA Found
>jgi|Phyca11|109215|e_gw1.16.455.1	Phyca_SSR256	p3	(CGA)4	12	TCCGCGAAACTACGGTTGAA	CGTCGAACCACACTCTCACA	268	_No FA Found
>jgi|Phyca11|109704|e_gw1.17.425.1	Phyca_SSR257	p3	(GGA)4	12	ACGGAAGTTTCAGTGCGTCT	ACCTTGCGAGTCGAAATGGT	150	_No FA Found
>jgi|Phyca11|110116|e_gw1.18.613.1	Phyca_SSR258	p3	(AAG)4	12	TGTAAAGTATGCGCGCTCCT	TAGAAGGGATCGACTGGCCA	196	_No FA Found
>jgi|Phyca11|110159|e_gw1.18.535.1	Phyca_SSR259	p3	(CGA)4	12	CACGAGCTGAGTTGGATGGT	AGGTTTTGCTAGCGCTGGAT	149	_No FA Found
>jgi|Phyca11|110421|e_gw1.18.329.1	Phyca_SSR260	p3	(GAA)4	12	GCGACAAGGACAAGGGTACA	GCAATGCCGTCCTTGAGTTC	292	_No FA Found
>jgi|Phyca11|110455|e_gw1.18.167.1	Phyca_SSR261	p3	(CGA)4	12	TGTCACAGACGCTCTTCGAC	GAAGCCGTTTGCATCAGGTG	241	_No FA Found
>jgi|Phyca11|110762|e_gw1.19.198.1	Phyca_SSR262	p3	(GAC)4	12	GCTTCACGTTCGTGTCCAAC	GGTCGATTGAGAAGCCCACA	288	_No FA Found
>jgi|Phyca11|110864|e_gw1.19.128.1	Phyca_SSR263	p3	(GAA)4	12	GGAACGTTCGCGAATGGAAG	CTTAACGCGTGCTTTGCCTT	223	_No FA Found
>jgi|Phyca11|111222|e_gw1.19.315.1	Phyca_SSR264	p3	(CCT)4	12	GCGGCTTACTCAACCCGATA	CGACGGTCGCATTGGAGATA	111	_No FA Found
>jgi|Phyca11|111479|e_gw1.20.545.1	Phyca_SSR265	p3	(GTG)4	12	CACTGGAGAGGTATCGACGC	CAGTGCTGCAATCTCCAGGA	183	_No FA Found
>jgi|Phyca11|11175|fgenesh1_pm.PHYCAscaffold_63_#_16	Phyca_SSR266	p3	(GCA)4	12	AAACGCCTGAAGGAGACGAG	AGTCTGAGCAACCGGTTCTG	269	_Zinc finger, FYVE/PHD-type
>jgi|Phyca11|111948|e_gw1.21.384.1	Phyca_SSR267	p3	(AAG)4	12	TTCCGTTGTCCTGGTCCATG	GCTGTACAAGAGCGTGGTCT	297	_No FA Found
>jgi|Phyca11|112080|e_gw1.21.182.1	Phyca_SSR268	p3	(GAC)4	12	TCCGAATGATGATCGCTGGG	GGCGTCGTACATGTCGGTAT	238	_No FA Found
>jgi|Phyca11|112134|e_gw1.21.215.1	Phyca_SSR269	p3	(AAG)4	12	GGACATGGACACTCTCACGG	ACGTGGATGCTGTCACGAAT	257	_No FA Found
>jgi|Phyca11|11246|fgenesh1_pm.PHYCAscaffold_65_#_13	Phyca_SSR270	p3	(GAA)4	12	GGTGCAGTGGAGTGGAAGAA	TCCGTCTTCACCTCTTTGGC	188	_tRNA pseudouridine synthase
>jgi|Phyca11|112787|e_gw1.23.30.1	Phyca_SSR271	p3	(AGG)4	12	AGGGCCGTGAGATGATTGTG	TCACGTTGAGCCTCTGTGTC	256	_No FA Found
>jgi|Phyca11|11299|fgenesh1_pm.PHYCAscaffold_66_#_9	Phyca_SSR272	p3	(AAG)4	12	CTTCCTAACGCGCCAAATGG	CCTTGTCTGATTCGGCAGGT	223	_No FA Found
>jgi|Phyca11|113170|e_gw1.23.463.1	Phyca_SSR273	p3	(GAA)4	12	CGGAAGAACAACGTGGCATG	CGTAGTCCCGCATAGACACC	174	_No FA Found
>jgi|Phyca11|113547|e_gw1.24.407.1	Phyca_SSR274	p3	(AAG)4	12	ACATACGCAGAAGCCCGAAA	AAAGACGTTGACAGCGTTGC	258	_No FA Found
>jgi|Phyca11|113633|e_gw1.24.406.1	Phyca_SSR275	p3	(CGA)4	12	CTGGTCATCGACGTTCACGA	CGATGGGAAGATCTGGACGG	108	_No FA Found
>jgi|Phyca11|113709|e_gw1.24.605.1	Phyca_SSR276	p3	(AAC)4	12	TGCTGAATGTGGCAAAGTGC	TTGGAAGACACCACGAGAGC	262	_No FA Found
>jgi|Phyca11|113733|e_gw1.24.463.1	Phyca_SSR277	p3	(ACG)4	12	GCTCTACCAGGCCGATAACC	TGAGCCAACATGAGGTCGTC	255	_No FA Found
>jgi|Phyca11|113815|e_gw1.25.331.1	Phyca_SSR278	p3	(GAA)4	12	CGTCCCAAGAACAACCTCGA	TGGTGCCTTCTCCGATCAAC	175	_No FA Found
>jgi|Phyca11|113894|e_gw1.25.292.1	Phyca_SSR279	p3	(AAC)4	12	ACGCGAATACCGACAACGTA	CCGACACGTTAAGGACCACA	267	_No FA Found
>jgi|Phyca11|114386|e_gw1.26.189.1	Phyca_SSR280	p3	(AAG)4	12	GTGGGTTTAGTGACGGCTGA	CGGTCCCATCTTCTTGGCTT	144	_No FA Found
>jgi|Phyca11|114488|e_gw1.26.525.1	Phyca_SSR281	p3	(AGA)4	12	GATATCGCGCCGCCTGTAG	GCAAAACCTCCCTTGCCAAG	158	_No FA Found
>jgi|Phyca11|114557|e_gw1.26.181.1	Phyca_SSR282	p3	(CAT)4	12	AGCGGATCAACCAACTCCAG	TAAATGAGTGGGTGGCACCG	253	_No FA Found
>jgi|Phyca11|114621|e_gw1.26.336.1	Phyca_SSR283	p3	(GAT)4	12	GTACCCCTATGGCAAGGACG	CAGGTGGGTTCATCTGTGCT	246	_No FA Found
>jgi|Phyca11|114630|e_gw1.26.250.1	Phyca_SSR284	p3	(ACG)4	12	ATTCGTTGGCCTCACTGGAG	AGTGTCTCTTTCGTCGCCTG	184	_No FA Found
>jgi|Phyca11|115003|e_gw1.27.387.1	Phyca_SSR285	p3	(AGC)4	12	CAACTGGACGTGGAACGAGA	CCATATTGCGTCGACGAGGA	238	_No FA Found
>jgi|Phyca11|115111|e_gw1.27.116.1	Phyca_SSR286	p3	(TGC)4	12	TTACAACCTCCGGATCAGCG	CGAGAGCGTCTTCAGGATCC	250	_No FA Found
>jgi|Phyca11|115323|e_gw1.28.493.1	Phyca_SSR287	p3	(CCT)4	12	CTCCGCGTATGACGAGAACA	TTCGTCCGTGAGTTGGGAAG	263	_No FA Found
>jgi|Phyca11|115570|e_gw1.28.479.1	Phyca_SSR288	p3	(GAA)4	12	CGAATTTGCGGCATCTCCAG	CCAGAGAAGTCGTCGATGGG	176	_No FA Found
>jgi|Phyca11|115678|e_gw1.29.529.1	Phyca_SSR289	p3	(GAT)4	12	TGTGACGGACAAGTCGAAGG	TTACCACTGGAAGCGAGCTG	241	_No FA Found
>jgi|Phyca11|115737|e_gw1.29.335.1	Phyca_SSR290	p3	(TGC)4	12	GTGCTGCTGTTTTGGAAGCA	GTCGTTGGTGTTAGCCGGTA	212	_No FA Found
>jgi|Phyca11|116254|e_gw1.30.440.1	Phyca_SSR291	p3	(GCT)4	12	TAGTGAATTGGCCTCGCTGG	TGCCATCTTCGTTCAGCAGT	257	_No FA Found
>jgi|Phyca11|116425|e_gw1.30.417.1	Phyca_SSR292	p3	(GCA)4	12	CGGTGTATTCGCTCGCAAAG	ATCTTCTTGGTGGCCTCTGC	198	_No FA Found
>jgi|Phyca11|116548|e_gw1.31.369.1	Phyca_SSR293	p3	(CGA)4	12	CACCTCTTCGACCGGTGATT	AGAGCTTTGGCGACTGACTC	199	_No FA Found
>jgi|Phyca11|116914|e_gw1.32.324.1	Phyca_SSR294	p3	(GAG)4	12	TGAACGGAGAGCACAAGGTC	CACCCTCAAGCTGAGTGGAG	252	_No FA Found
>jgi|Phyca11|117269|e_gw1.32.210.1	Phyca_SSR295	p3	(GAA)4	12	CAAGAGGAGGCCAAGAAGCA	TAAAGGCGGATGGAGCGATC	296	_No FA Found
>jgi|Phyca11|117287|e_gw1.33.309.1	Phyca_SSR296	p3	(GAA)4	12	GTGCGCAACAACAACCTCAT	GGAGTGCGTTGATTTGCTGG	220	_No FA Found
>jgi|Phyca11|117317|e_gw1.33.269.1	Phyca_SSR297	p3	(CGA)4	12	CTGCAGTCCACTTGCAACAC	TGTGTCGTTCCTTCGGAGTG	298	_No FA Found
>jgi|Phyca11|117748|e_gw1.34.286.1	Phyca_SSR298	p3	(AAC)4	12	CCACGCTAATTTGGATGCCG	GCTCACTAAGTACGGCTGCA	206	_No FA Found
>jgi|Phyca11|117813|e_gw1.34.278.1	Phyca_SSR299	p3	(GCT)4	12	GCGCCAAAAGGCTTTCAAGA	GCGGTTGGCAAACTTGGTAG	183	_No FA Found
>jgi|Phyca11|117914|e_gw1.34.64.1	Phyca_SSR300	p3	(AAG)4	12	ACCACTGCATATTGCCTGCT	TCTTTGGTGAAGAAAGTCCTTGT	248	_No FA Found
>jgi|Phyca11|117993|e_gw1.35.232.1	Phyca_SSR301	p3	(CTT)4	12	CTTGCTCCGTTTGAAGACGC	AGCTCTTGTCAGCGTCAGTC	235	_No FA Found
>jgi|Phyca11|118040|e_gw1.35.268.1	Phyca_SSR302	p3	(ACA)4	12	GAGTGAAGCACTGGGTACCC	GGGCAGTTGAGCTCTTGTCT	140	_No FA Found
>jgi|Phyca11|118218|e_gw1.35.225.1	Phyca_SSR303	p3	(CTG)4	12	TTCTGGCATCTATAGCGCCG	ACCAACGGCCCAAATGATCT	256	_No FA Found
>jgi|Phyca11|118476|e_gw1.36.218.1	Phyca_SSR304	p3	(CCA)4	12	GCTTCAGCGTCGCTAGTACT	AACAGCAACCATCAGCCTGA	270	_No FA Found
>jgi|Phyca11|11883|fgenesh1_pm.PHYCAscaffold_85_#_25	Phyca_SSR305	p3	(AGA)4	12	CGGCAAAGAGTGACTTCCCT	TAACCGAAGTGCATGGCCAT	202	_Zinc finger, C2H2-type
>jgi|Phyca11|118987|e_gw1.37.245.1	Phyca_SSR306	p3	(AGA)4	12	TGCTTACCTGTTGAGTCACCC	CGAGAGGATCCCGAATGGTG	218	_No FA Found
>jgi|Phyca11|119368|e_gw1.38.437.1	Phyca_SSR307	p3	(CGA)4	12	CCAAGCTGGAGACTGTGGAG	CTACATGAACGCGTCCTCGT	233	_No FA Found
>jgi|Phyca11|119884|e_gw1.40.259.1	Phyca_SSR308	p3	(AAG)4	12	ACAGTTGACACAGCAGCACA	TGCGTTCCATGACTCCTTCC	164	_No FA Found
>jgi|Phyca11|119888|e_gw1.40.418.1	Phyca_SSR309	p3	(CAC)4	12	ACCCGAAGAATCTCCCTGGA	TAGAAGCACAAGAGCGCTCC	207	_No FA Found
>jgi|Phyca11|120570|e_gw1.41.111.1	Phyca_SSR310	p3	(GAA)4	12	CGCGAAGAGACCATCCAAGA	GCCATCCATCTTGAGGCGTA	252	_No FA Found
>jgi|Phyca11|120700|e_gw1.42.303.1	Phyca_SSR311	p3	(CTC)4	12	GGAACACTCTCGTCTTGCCA	GTTGAGCTGTACAGGCTGGT	194	_No FA Found
>jgi|Phyca11|120756|e_gw1.42.385.1	Phyca_SSR312	p3	(CGA)4	12	TCCGCGAAACTACGGTTGAA	CGTCGAACCACACTCTCACA	268	_No FA Found
>jgi|Phyca11|120904|e_gw1.42.274.1	Phyca_SSR313	p3	(AAG)4	12	TTGCCCACGAAGTAGAGCAG	GGATTGACTGACCACAGCCA	261	_No FA Found
>jgi|Phyca11|12117|fgenesh1_pm.PHYCAscaffold_96_#_14	Phyca_SSR314	p3	(GGA)4	12	TGGTAAAGGAGTTGGCGGAC	GTCTTGAGCTGGTCTCGCTT	250	_Ureohydrolase
>jgi|Phyca11|121305|e_gw1.43.253.1	Phyca_SSR315	p3	(CGA)4	12	CCACCAGCCTCTCCACAATT	CATCATCCCGAGCTGAGTCC	291	_No FA Found
>jgi|Phyca11|12143|fgenesh1_pm.PHYCAscaffold_97_#_18	Phyca_SSR316	p3	(CCA)4	12	CGGATGGAGACGATGAGTGG	ACGAAACAAGCTCGTCCAGT	285	_DNA photolyase, N-terminal
>jgi|Phyca11|121549|e_gw1.44.184.1	Phyca_SSR317	p3	(TGG)4	12	ACGTGGTTATGGCGACGATT	CGTTGCGCTTTTCCTTTCCA	168	_No FA Found
>jgi|Phyca11|121858|e_gw1.46.281.1	Phyca_SSR318	p3	(AAG)4	12	GAAGCTCAACTCCCTGTTCG	ACTGGAAAGCCGCTTTCTCA	236	_No FA Found
>jgi|Phyca11|121937|e_gw1.46.430.1	Phyca_SSR319	p3	(AGA)4	12	CGAAGAGGAGGACGAAGACG	AGAAGTCACGCAGGTTCTCG	203	_No FA Found
>jgi|Phyca11|122332|e_gw1.47.105.1	Phyca_SSR320	p3	(AGA)4	12	AAGAAGGCATGGGCATCCTC	TCGCGTCTACTTCTTGTTGGT	213	_No FA Found
>jgi|Phyca11|12238|fgenesh1_pm.PHYCAscaffold_102_#_16	Phyca_SSR321	p3	(CGA)4	12	GAAGCCCAAGAACAGTCCGA	CAGACGAGGGTGGCTTCTTT	253	_No FA Found
>jgi|Phyca11|122796|e_gw1.49.85.1	Phyca_SSR322	p3	(AAG)4	12	GGCGAAGGACGATTCAGCTA	CGGTCCTTCTCCTGAGCAAG	237	_No FA Found
>jgi|Phyca11|122866|e_gw1.49.226.1	Phyca_SSR323	p3	(TGT)4	12	ACTGGTAGCAGGATGGCTTG	TCTAACACGCACCTGGTCAC	228	_No FA Found
>jgi|Phyca11|123091|e_gw1.49.76.1	Phyca_SSR324	p3	(ATG)4	12	AACGGCATTTTTCGCTTGCT	TGTCCCCCTTACCAAAACGG	261	_No FA Found
>jgi|Phyca11|123251|e_gw1.50.117.1	Phyca_SSR325	p3	(ACG)4	12	CTAGCCCTAGTGCGAGTTCG	GCGTTCTGATGCCGAATGTC	278	_No FA Found
>jgi|Phyca11|123288|e_gw1.50.225.1	Phyca_SSR326	p3	(TGA)4	12	CGACCTCGGGTTCTATCTGC	CGTCGAGGTCGTTGTCAAGA	243	_No FA Found
>jgi|Phyca11|123391|e_gw1.50.220.1	Phyca_SSR327	p3	(GAA)4	12	CCCGGTCAACTACGTCGATT	GACATGCCGTTTCTCCTCCA	233	_No FA Found
>jgi|Phyca11|123752|e_gw1.51.336.1	Phyca_SSR328	p3	(AAG)4	12	TGAGTATTGGCACTGGCAGG	TTGACCATTGACTCCGGGTG	146	_No FA Found
>jgi|Phyca11|123808|e_gw1.52.246.1	Phyca_SSR329	p3	(GAA)4	12	GATGATTCTGGGCTACGGCA	AGCACAGTGAGTTCTCGCTC	201	_No FA Found
>jgi|Phyca11|124415|e_gw1.53.172.1	Phyca_SSR330	p3	(GCT)4	12	TACGGCCAGAAACTGACACC	TCGACAAAATCTGCATGGGC	183	_No FA Found
>jgi|Phyca11|124498|e_gw1.54.130.1	Phyca_SSR331	p3	(AAG)4	12	GGGAAAGGAGCGAGAACCAA	CAACCTTTCCCGAGACCTCC	280	_No FA Found
>jgi|Phyca11|124662|e_gw1.54.160.1	Phyca_SSR332	p3	(CAG)4	12	CAAAGCTCGACTGCTCTGGA	ATTGAGACGACTGCACCTGG	231	_No FA Found
>jgi|Phyca11|124880|e_gw1.55.195.1	Phyca_SSR333	p3	(GGA)4	12	CGACCGCTTCAAGGAGTTCT	CTACAGGTTCTTCTTGCGGAG	274	_No FA Found
>jgi|Phyca11|125539|e_gw1.59.136.1	Phyca_SSR334	p3	(CCT)4	12	CATCGGCGAATTCGAGGGTA	GAATGGCATAGCTTTGCGGG	259	_No FA Found
>jgi|Phyca11|125840|e_gw1.60.6.1	Phyca_SSR335	p3	(GAC)4	12	GGAGCTCTTCGGCATCTCTC	CTGCGGCATGAAATCCATCG	203	_No FA Found
>jgi|Phyca11|125936|e_gw1.60.195.1	Phyca_SSR336	p3	(GAC)4	12	GAGCTCAAGGTGTCGGTTGA	GCAGCATCTCGAGACGAACT	247	_No FA Found
>jgi|Phyca11|126132|e_gw1.61.222.1	Phyca_SSR337	p3	(AGA)4	12	GACTACCAGAGCACAGGCAG	TTGATGACACGAGCTCCAGC	197	_No FA Found
>jgi|Phyca11|126936|e_gw1.65.48.1	Phyca_SSR338	p3	(GAA)4	12	CCCGCCAGAGAACTTTGCTA	TCCTTATTGCCCGGAACACC	204	_No FA Found
>jgi|Phyca11|127451|e_gw1.68.120.1	Phyca_SSR339	p3	(TAC)4	12	TCCAGGTGCAGAACTCCAAC	TCGGCTCCAAAACTCTCCAC	277	_No FA Found
>jgi|Phyca11|127741|e_gw1.71.109.1	Phyca_SSR340	p3	(AAG)4	12	CATGTTGAAGCGTACGCCAG	TTCCTTCACCTCGATTGCCC	263	_No FA Found
>jgi|Phyca11|128092|e_gw1.73.141.1	Phyca_SSR341	p3	(GAA)4	12	GACGTTGGCCAGTGACGATA	TCAAACTTTGCACAGCTCGC	296	_No FA Found
>jgi|Phyca11|128447|e_gw1.76.153.1	Phyca_SSR342	p3	(CGT)4	12	CTGGTGGACGAGAAGGTGAC	AGCAGTAGTGTAGCGTGTCC	131	_No FA Found
>jgi|Phyca11|128481|e_gw1.76.45.1	Phyca_SSR343	p3	(GGT)4	12	ACCGACTAGGCAGCTTCAAC	TCGCATCCGGGATATCAACG	177	_No FA Found
>jgi|Phyca11|128603|e_gw1.77.203.1	Phyca_SSR344	p3	(GAA)4	12	TCGTAGTTCTGCTGTTGCGT	TATCCGCGTGGTGGTATTCG	260	_No FA Found
>jgi|Phyca11|128924|e_gw1.79.51.1	Phyca_SSR345	p3	(GGA)4	12	AGTCTCGTGGGGTTATGGGA	ATGAGCTTCACTTCGGCCAA	212	_No FA Found
>jgi|Phyca11|129031|e_gw1.80.51.1	Phyca_SSR346	p3	(GTT)4	12	GAACTCATCCGCGACTACGT	GCCAGCGTGTTCAGAATGTC	275	_No FA Found
>jgi|Phyca11|12958|fgenesh1_pg.PHYCAscaffold_2_#_54	Phyca_SSR347	p3	(TGC)4	12	CTGTTATCCTGACCCCGACG	TGAGAGTGCTCACGCTGAAG	238	_Amino acid transporter, transmembrane
>jgi|Phyca11|12991|fgenesh1_pg.PHYCAscaffold_2_#_87	Phyca_SSR348	p3	(CTT)4	12	TTCGCGACTCGTTCAAGTGA	CCTGCTGAGAAGAGCGTCAA	267	_No FA Found
>jgi|Phyca11|129924|e_gw1.89.53.1	Phyca_SSR349	p3	(AGG)4	12	TACGCTCGTCTTGCCAGTTT	TCACGGAAGGCCTTCTTGAC	275	_No FA Found
>jgi|Phyca11|130818|e_gw1.98.66.1	Phyca_SSR350	p3	(CGA)4	12	TCCGCGAAACTACGGTTGAA	GACGTCACTGCCCTGTAACA	237	_No FA Found
>jgi|Phyca11|130982|e_gw1.100.97.1	Phyca_SSR351	p3	(GAA)4	12	GCTTCCTACGTGAAGCTGGT	CTTGTCCTTGTGGGCGTAGT	273	_No FA Found
>jgi|Phyca11|13188|fgenesh1_pg.PHYCAscaffold_3_#_1	Phyca_SSR352	p3	(AAG)4	12	AAGGACAAGGAAGCTCGAGC	CCAGCTCACCGATATCCGTC	283	_No FA Found
>jgi|Phyca11|13222|fgenesh1_pg.PHYCAscaffold_3_#_35	Phyca_SSR353	p3	(GAA)4	12	CCTACCGTCACACTATCCGC	CGCTGTCAGCAGTACCATCT	259	_Zinc finger, C2H2-type
>jgi|Phyca11|132571|e_gw1.182.6.1	Phyca_SSR354	p3	(CAA)4	12	CGCAACGACTTCACGCTTTT	CCGGACAATCCCTCAACCAA	223	_No FA Found
>jgi|Phyca11|132979|e_gw1.284.6.1	Phyca_SSR355	p3	(TGG)4	12	TCCGGCTAAACAGGTGACAC	GAGGGCATATTGGGAGCGAA	288	_No FA Found
>jgi|Phyca11|133187|e_gw1.353.3.1	Phyca_SSR356	p3	(GAA)4	12	GACGAGCTCGAGGATGAAGG	TCCATCGTCAACACCAGCTC	297	_No FA Found
>jgi|Phyca11|133354|e_gw1.422.1.1	Phyca_SSR357	p3	(ACA)4	12	ATGCTACTGGACAGTGGTGC	TGGGATCGCATAGACAACGG	216	_No FA Found
>jgi|Phyca11|133628|e_gw1.596.4.1	Phyca_SSR358	p3	(CGA)4	12	ATCCGCCACTTCGTGAACTT	TTTCAGCTCGTCCAACTGCT	251	_No FA Found
>jgi|Phyca11|13470|fgenesh1_pg.PHYCAscaffold_3_#_283	Phyca_SSR359	p3	(GAC)4	12	AGCTCAACATGGTGTCGAGG	TCGTCTTCTTCTGGCTGCTG	181	_AAA ATPase, conserved site
>jgi|Phyca11|13667|fgenesh1_pg.PHYCAscaffold_4_#_190	Phyca_SSR360	p3	(AGA)4	12	CATCTTCGGGAGGATCTGGC	GGCCCTTAAGCTGGAACCAT	219	_No FA Found
>jgi|Phyca11|13698|fgenesh1_pg.PHYCAscaffold_4_#_221	Phyca_SSR361	p3	(GAG)4	12	CGCTCGCCCCTAGTCTTAAG	GGGCACGTTGATGACTCTGA	192	_Phox-like
>jgi|Phyca11|13754|fgenesh1_pg.PHYCAscaffold_4_#_277	Phyca_SSR362	p3	(AAC)4	12	GTGGATTACCGTCAAACGCG	GAGTAGATCGACGCCTGGTG	260	_WD40 repeat-like
>jgi|Phyca11|13903|fgenesh1_pg.PHYCAscaffold_5_#_117	Phyca_SSR363	p3	(GAA)4	12	CGAAGCACAGTTCGCTAAGC	TTTTCCTCCTCGTCTGCGTC	252	_SART-1 protein
>jgi|Phyca11|14020|fgenesh1_pg.PHYCAscaffold_5_#_234	Phyca_SSR364	p3	(TCG)4	12	ACACCTCAGAAACGCGTGAT	GCCAGCTCACGTTCCAGATA	197	_TonB box, conserved site
>jgi|Phyca11|14052|fgenesh1_pg.PHYCAscaffold_5_#_266	Phyca_SSR365	p3	(GAA)4	12	AGCGCTCAATTTGCACGAAG	GGGACGAAGCGTTGTCTACA	297	_Homeodomain-like
>jgi|Phyca11|14339|fgenesh1_pg.PHYCAscaffold_7_#_78	Phyca_SSR366	p3	(AAG)4	12	AGAACCCGCTCCAAGATTCG	CACGTCGATCTTCTGGCTCA	295	_No FA Found
>jgi|Phyca11|14853|fgenesh1_pg.PHYCAscaffold_9_#_229	Phyca_SSR367	p3	(ACG)4	12	GTTACTACGACGCCGAGGAG	CTTTCCCTGCTCGACCCATT	149	_No FA Found
>jgi|Phyca11|14936|fgenesh1_pg.PHYCAscaffold_10_#_82	Phyca_SSR368	p3	(GAA)4	12	CCAGTTGATGAGGCGAAGGA	TCCTCTGCTGACTCTTCCGA	218	_No FA Found
>jgi|Phyca11|15239|fgenesh1_pg.PHYCAscaffold_12_#_64	Phyca_SSR369	p3	(GAA)4	12	TGATCGGCTTCAAGAACGAGA	TCGCATTTGGTCAGACGTGA	278	_No FA Found
>jgi|Phyca11|15428|fgenesh1_pg.PHYCAscaffold_13_#_116	Phyca_SSR370	p3	(CTT)4	12	ACCACGCTCAGAGAAGTGTG	GGCGGTCCCAAATAGAACCA	144	_No FA Found
>jgi|Phyca11|15441|fgenesh1_pg.PHYCAscaffold_13_#_129	Phyca_SSR371	p3	(GGC)4	12	CCGCGGACGACACAAATAGA	CACCGTGTTCGTCTCTTCGA	267	_No FA Found
>jgi|Phyca11|15709|fgenesh1_pg.PHYCAscaffold_15_#_47	Phyca_SSR372	p3	(GAT)4	12	AGTCGTGGCTGTTACGGAAG	TACTCGTGCACGTTCTTCCC	258	_No FA Found
>jgi|Phyca11|15727|fgenesh1_pg.PHYCAscaffold_15_#_65	Phyca_SSR373	p3	(GCT)4	12	CTGGAGCGATCACGTATGCT	GACCTCCGCAGTGGTGATAG	278	_Di-copper centre-containing
>jgi|Phyca11|16136|fgenesh1_pg.PHYCAscaffold_18_#_24	Phyca_SSR374	p3	(GAT)4	12	GTCGCCCAACAAGACAGAGA	TGTGACTCCAAGCCGTTTCA	160	_No FA Found
>jgi|Phyca11|16158|fgenesh1_pg.PHYCAscaffold_18_#_46	Phyca_SSR375	p3	(ATG)4	12	ATATGCTGTACCTGGCGTCG	ATACTTTCGCCCGTAGCTGG	144	_No FA Found
>jgi|Phyca11|16290|fgenesh1_pg.PHYCAscaffold_19_#_37	Phyca_SSR376	p3	(ATC)4	12	CGTCAGATGATCCTCGGTCG	GTGGATGAAGGTTCCCAGCA	288	_Permease for cytosine/purines, uracil, thiamine, allantoin
>jgi|Phyca11|16362|fgenesh1_pg.PHYCAscaffold_19_#_109	Phyca_SSR377	p3	(AAG)4	12	TAAGGGAAACAACGCCAGCA	ACTGGAGGAGGAGCTACAGG	126	_Ataxin-2, N-terminal
>jgi|Phyca11|16541|fgenesh1_pg.PHYCAscaffold_20_#_129	Phyca_SSR378	p3	(GGA)4	12	CGATACACGAAGCAGCAACG	TCTACTTGCACCGCCGAAAT	207	_ATPase, P-type, K/Mg/Cd/Cu/Zn/Na/Ca/Na/H-transporter
>jgi|Phyca11|16551|fgenesh1_pg.PHYCAscaffold_20_#_139	Phyca_SSR379	p3	(CCA)4	12	ACGGAACTTCCAACGATCCC	ATTGTCGGCTCCAGAGTTGG	281	_No FA Found
>jgi|Phyca11|16615|fgenesh1_pg.PHYCAscaffold_21_#_32	Phyca_SSR380	p3	(GCA)4	12	GGAAGGCCAACAGCTACGTA	CCCTCTTCTTGGGCGCTTAA	217	_No FA Found
>jgi|Phyca11|16661|fgenesh1_pg.PHYCAscaffold_21_#_78	Phyca_SSR381	p3	(GGT)4	12	AAGCCGGCGTTATAAGTGCT	CGTCACTGCTTCCGTCTTCT	251	_No FA Found
>jgi|Phyca11|16763|fgenesh1_pg.PHYCAscaffold_22_#_42	Phyca_SSR382	p3	(AGA)4	12	GAGGAGATGGGCCAGTATGC	AACGGTCACCATCTGCACTT	279	_No FA Found
>jgi|Phyca11|16777|fgenesh1_pg.PHYCAscaffold_22_#_56	Phyca_SSR383	p3	(GAG)4	12	GAGATGGTGGCCACTGTGAA	AGTGACTCACAGCCTTCTGC	283	_DNA/RNA helicase, ATP-dependent, DEAH-box type, conserved site
>jgi|Phyca11|16932|fgenesh1_pg.PHYCAscaffold_23_#_79	Phyca_SSR384	p3	(CTT)4	12	ACCTTCGCGACCCAATCAAG	TCACCACCACCCTGAAGAGA	107	_No FA Found
>jgi|Phyca11|17201|fgenesh1_pg.PHYCAscaffold_26_#_4	Phyca_SSR385	p3	(GGC)4	12	CGTTTTAAGCGCCCGATCTG	CCCTTCTTCAAGCTGTCCGT	176	_No FA Found
>jgi|Phyca11|17462|fgenesh1_pg.PHYCAscaffold_27_#_145	Phyca_SSR386	p3	(ACG)4	12	CTGACCTCGTGGATCCGAAG	CGATGACCTTGTCCTTGGCT	201	_Bacterial extracellular solute-binding, family 1
>jgi|Phyca11|17528|fgenesh1_pg.PHYCAscaffold_28_#_63	Phyca_SSR387	p3	(AAG)4	12	GAAGACAAGAGGTGGACGCA	CAGGGTCGTCCGTATCGAAC	245	_Chromo domain-like
>jgi|Phyca11|17536|fgenesh1_pg.PHYCAscaffold_28_#_71	Phyca_SSR388	p3	(CGA)4	12	CCAGACTTCGCCTTCGACTT	CTTCCTCACTGAACGGACCC	218	_Thaumatin, pathogenesis-related
>jgi|Phyca11|17545|fgenesh1_pg.PHYCAscaffold_28_#_80	Phyca_SSR389	p3	(GAA)4	12	GGCGATCGACAGACTATCGG	ACCTCGTACAGCGCTGAAAA	264	_MFS general substrate transporter
>jgi|Phyca11|17598|fgenesh1_pg.PHYCAscaffold_29_#_25	Phyca_SSR390	p3	(ACG)4	12	TCTGTGCGACGTGTCATCAA	CGCATTGGTAGCCGATGTTG	232	_Glycoside hydrolase, family 3, C-terminal
>jgi|Phyca11|17762|fgenesh1_pg.PHYCAscaffold_30_#_73	Phyca_SSR391	p3	(CAA)4	12	AGATCGCTAAGGTTTCGGCC	TCTATCATGCTGCGTCGGTC	106	_Zinc finger, FYVE/PHD-type
>jgi|Phyca11|17836|fgenesh1_pg.PHYCAscaffold_31_#_14	Phyca_SSR392	p3	(GTG)4	12	TGCTGGTGGTAGTGACGAAC	GCCACCACCAGTATGGACTC	184	_No FA Found
>jgi|Phyca11|18035|fgenesh1_pg.PHYCAscaffold_32_#_110	Phyca_SSR393	p3	(CAT)4	12	ACTACACGCCGGAAATCGAG	CGAAGTCTCCGCCATACTCC	270	_MFS general substrate transporter
>jgi|Phyca11|18366|fgenesh1_pg.PHYCAscaffold_36_#_6	Phyca_SSR394	p3	(AAG)4	12	ATCCCGTCACCGTCAAAGTC	CCTGTAGGATGGAGGGTGGA	277	_No FA Found
>jgi|Phyca11|18396|fgenesh1_pg.PHYCAscaffold_36_#_36	Phyca_SSR395	p3	(TTC)4	12	CATGGCTACACGCGAGGTAT	TCGCCACGTTGATATTGGGT	266	_ABC transporter-like
>jgi|Phyca11|18434|fgenesh1_pg.PHYCAscaffold_36_#_74	Phyca_SSR396	p3	(GGA)4	12	CACGACGAGGAAGAAGCTGT	TGGTCCTTCAACTCGTCACG	212	_No FA Found
>jgi|Phyca11|18501|fgenesh1_pg.PHYCAscaffold_37_#_65	Phyca_SSR397	p3	(AAG)4	12	TACTGGACCAAGCGGCAATT	ACTCAAGAGCTGCCATCCAC	229	_Pleckstrin-like
>jgi|Phyca11|18579|fgenesh1_pg.PHYCAscaffold_38_#_25	Phyca_SSR398	p3	(CTG)4	12	ATGACGTCGAGGGTGTTGC	TCTGCTGGAAGTTCTGCTGG	214	_SelT/selW/selH selenoprotein
>jgi|Phyca11|18625|fgenesh1_pg.PHYCAscaffold_38_#_71	Phyca_SSR399	p3	(CAA)4	12	CGATTACTGCCTTGCTTCGC	GGGAACGTAACGGGTTGGAT	217	_No FA Found
>jgi|Phyca11|18835|fgenesh1_pg.PHYCAscaffold_41_#_29	Phyca_SSR400	p3	(GAA)4	12	CGGAAAAGGGACGGAGACAA	TCTTCGAGCAACCTTCGCTT	141	_Transcription elongation factor, TFIIS/elongin A/CRSP70, N-terminal
>jgi|Phyca11|18874|fgenesh1_pg.PHYCAscaffold_41_#_68	Phyca_SSR401	p3	(AAG)4	12	CCCGTGTTGATATACGCCCA	AGCTCCATTTCCTGCTTGCT	203	_No FA Found
>jgi|Phyca11|19105|fgenesh1_pg.PHYCAscaffold_43_#_99	Phyca_SSR402	p3	(AGA)4	12	TTGGAACTGGGATTCGACGG	CGGCTTCCTTGGTACCCTTT	245	_Proteinase inhibitor I1, Kazal
>jgi|Phyca11|19338|fgenesh1_pg.PHYCAscaffold_47_#_42	Phyca_SSR403	p3	(TGC)4	12	GCCACCGTAACCTGAGGAAA	GGGCCTTGGCCTTCTTGTAA	228	_No FA Found
>jgi|Phyca11|19543|fgenesh1_pg.PHYCAscaffold_49_#_56	Phyca_SSR404	p3	(GAG)4	12	ACTTCGAGCCTGTGGTGAAG	CCTTTTGGTGCTCCTTGTGC	195	_Ran Binding Protein 1
>jgi|Phyca11|19605|fgenesh1_pg.PHYCAscaffold_50_#_27	Phyca_SSR405	p3	(AAG)4	12	GCCTGTTCGTACTGGACCAA	TCAGTGGCGGCTTCTTTCAT	295	_No FA Found
>jgi|Phyca11|19611|fgenesh1_pg.PHYCAscaffold_50_#_33	Phyca_SSR406	p3	(ACT)4	12	GGCTGCTACCACTGAAGGTT	CCGAAGCATCAGTGTCCACT	161	_No FA Found
>jgi|Phyca11|19718|fgenesh1_pg.PHYCAscaffold_51_#_39	Phyca_SSR407	p3	(AGG)4	12	GATAGTGAAGCCGACGGAGG	CCTTTCTCCGCCTGTTGAGT	197	_No FA Found
>jgi|Phyca11|19734|fgenesh1_pg.PHYCAscaffold_51_#_55	Phyca_SSR408	p3	(GAC)4	12	GGAGACGACGATCGAGGTTC	GAGTAGTGGCCGTGGTCAAA	190	_No FA Found
>jgi|Phyca11|20009|fgenesh1_pg.PHYCAscaffold_55_#_39	Phyca_SSR409	p3	(GCT)4	12	GAGGCAAGGGCAAGAAGAGT	TCCTTGGCTGAAGCTACTGC	223	_No FA Found
>jgi|Phyca11|20100|fgenesh1_pg.PHYCAscaffold_57_#_51	Phyca_SSR410	p3	(GTG)4	12	TGATCGCATCGGTCATCCTG	GTACGTCACGTAGCAACCCA	200	_Amino acid transporter, transmembrane
>jgi|Phyca11|20210|fgenesh1_pg.PHYCAscaffold_59_#_38	Phyca_SSR411	p3	(CAC)4	12	AACTCGGCAGCTCCTACAAC	CTAGACGACGACGGTAGTGC	120	_No FA Found
>jgi|Phyca11|20214|fgenesh1_pg.PHYCAscaffold_59_#_42	Phyca_SSR412	p3	(TCC)4	12	GCAAGACGAGGATCTCCGAG	CCTTTTGACTCGGCACTCCT	272	_No FA Found
>jgi|Phyca11|20425|fgenesh1_pg.PHYCAscaffold_64_#_11	Phyca_SSR413	p3	(ACA)4	12	AAGCGATTACACCAGTGGGG	CACTCTTTTTCCCACTGCGC	107	_No FA Found
>jgi|Phyca11|20760|fgenesh1_pg.PHYCAscaffold_72_#_24	Phyca_SSR414	p3	(AAG)4	12	CCGGATGAGAAGACTCGAGC	ACTCGTGTGGATCCTCTCGA	246	_No FA Found
>jgi|Phyca11|20813|fgenesh1_pg.PHYCAscaffold_73_#_13	Phyca_SSR415	p3	(AAG)4	12	GCCAAGAAGGAGAAGCGTCT	CATTGTTCCCTTCCGGTCCA	148	_MRG
>jgi|Phyca11|21102|fgenesh1_pg.PHYCAscaffold_82_#_10	Phyca_SSR416	p3	(GCA)4	12	GCGCAAGTTTCAGAACAGCA	TAGTGCTTCATCGGCCCTTG	143	_Homeodomain-like
>jgi|Phyca11|21130|fgenesh1_pg.PHYCAscaffold_83_#_3	Phyca_SSR417	p3	(GAA)4	12	ATGCCGAGATCGAGAAGCTG	CGGAGGAGTTGGCACTTTCT	146	_Myosin head, motor region
>jgi|Phyca11|21279|fgenesh1_pg.PHYCAscaffold_87_#_30	Phyca_SSR418	p3	(GAC)4	12	TTTCAAGACGTCGAGGTGCA	ACTCGCTGATGACACTGGTG	247	_No FA Found
>jgi|Phyca11|21332|fgenesh1_pg.PHYCAscaffold_91_#_1	Phyca_SSR419	p3	(GTG)4	12	GTCGTGTTGCTGCAGGTACT	CACAAGCGTCATTACCAGCG	162	_No FA Found
>jgi|Phyca11|21500|fgenesh1_pg.PHYCAscaffold_98_#_4	Phyca_SSR420	p3	(CTT)4	12	TTCGCGACTCGTTCAAGTGA	TTGAGAAGAGCGTCGACGTC	263	_No FA Found
>jgi|Phyca11|21562|fgenesh1_pg.PHYCAscaffold_101_#_1	Phyca_SSR421	p3	(CTT)4	12	TCACCTCATTCGAGTGACGT	CATCAGCTCACGCATGTGTG	237	_No FA Found
>jgi|Phyca11|21585|fgenesh1_pg.PHYCAscaffold_102_#_17	Phyca_SSR422	p3	(AGA)4	12	GAGGAGATGGGCCAGTATGC	AACGGTCACCATCTGCACTT	279	_No FA Found
>jgi|Phyca11|21636|fgenesh1_pg.PHYCAscaffold_104_#_20	Phyca_SSR423	p3	(TCT)4	12	TCTCGAAAAGCAGCGGATGT	TTCGACTTCCAGCTGCAACT	208	_GAF
>jgi|Phyca11|21725|fgenesh1_pg.PHYCAscaffold_111_#_6	Phyca_SSR424	p3	(CTA)4	12	GGCAATTTTGACCGATCGGG	TGATGCGGTGACTGAACTGG	129	_No FA Found
>jgi|Phyca11|21726|fgenesh1_pg.PHYCAscaffold_111_#_7	Phyca_SSR425	p3	(CTA)4	12	ACGACATTGGTGGAGGCAAT	GATGATGCGGCGACTGAACT	145	_No FA Found
>jgi|Phyca11|21824|fgenesh1_pg.PHYCAscaffold_134_#_1	Phyca_SSR426	p3	(GAA)4	12	AGCGACGATGTTCAACCAGT	CACCCGCTGTTTCCAACTTG	248	_No FA Found
>jgi|Phyca11|21825|fgenesh1_pg.PHYCAscaffold_134_#_2	Phyca_SSR427	p3	(GCT)4	12	ATGCAAGACGACGCGTTCA	CCAGAACAGCAGCAGACGTA	279	_No FA Found
>jgi|Phyca11|21843|fgenesh1_pg.PHYCAscaffold_151_#_2	Phyca_SSR428	p3	(GCC)4	12	AGCGCGTCTTCAAGACTTCA	ACATCTCGGACTTCAGACGC	234	_No FA Found
>jgi|Phyca11|21926|fgenesh1_pg.PHYCAscaffold_227_#_1	Phyca_SSR429	p3	(GAA)4	12	GATCAATTGGCTGGGGCTCT	AGCGCCTTACCAAGCTTCTT	278	_No FA Found
>jgi|Phyca11|21930|fgenesh1_pg.PHYCAscaffold_232_#_2	Phyca_SSR430	p3	(GCT)4	12	ACCATGTTCCTAGCGTTGGG	CCAGTACACGAACGTCCCAA	195	_ABC transporter-like
>jgi|Phyca11|21962|fgenesh1_pg.PHYCAscaffold_278_#_1	Phyca_SSR431	p3	(GCA)4	12	AAGCTACGGCATCTGTGGAC	GCGTCTCACCTTCTTCCTCC	288	_No FA Found
>jgi|Phyca11|22019|fgenesh1_pg.PHYCAscaffold_408_#_1	Phyca_SSR432	p3	(GAA)4	12	GCGACGCAGAGTATCGTACA	TCAGTTGACGCTGATGGCTT	185	_No FA Found
>jgi|Phyca11|22048|fgenesh1_pg.PHYCAscaffold_504_#_1	Phyca_SSR433	p3	(ACG)4	12	CGACACGAACAACGAGATGC	ACCGGAGACTGGATACTGCT	167	_No FA Found
>jgi|Phyca11|22115|fgenesh1_pg.PHYCAscaffold_787_#_1	Phyca_SSR434	p3	(GGC)4	12	CGTTTTAAGCGCCCGATCTG	CCCTTCTTCAAGCTGTCCGT	176	_No FA Found
>jgi|Phyca11|22116|fgenesh1_pg.PHYCAscaffold_807_#_1	Phyca_SSR435	p3	(CCA)4	12	GTTCGTCACTACCACCAGCA	TGATGAACAGGTCCGTGGTG	266	_No FA Found
>jgi|Phyca11|36374|gw1.49.21.1	Phyca_SSR436	p3	(GTG)4	12	TCCTTCCGTGCGATTGACTC	CTCGACCCTCTTCGATCACG	115	_GTP-binding
>jgi|Phyca11|37532|gw1.25.22.1	Phyca_SSR437	p3	(TTC)4	12	GCCTCTTCGTTGGCTTCTCT	GCGAACCAGGACAAGAAGGA	142	_No FA Found
>jgi|Phyca11|38494|gw1.23.54.1	Phyca_SSR438	p3	(GGT)4	12	TAAACATCTCGACAGCGCCG	ACCATCACTGCGACCCATAC	160	_Alpha/beta hydrolase fold-1
>jgi|Phyca11|39725|gw1.44.38.1	Phyca_SSR439	p3	(AGA)4	12	AAACAGTGTCGCGAACGTTG	CATTATCCGTTCGGCCAGGT	157	_Homeodomain-like
>jgi|Phyca11|4125|fgenesh1_pm.PHYCAscaffold_1_#_38	Phyca_SSR440	p3	(GCA)4	12	GACATTCCTGAGGCGTGTGA	TTGACCGTTCCCAGGTGATG	210	_Zinc finger, CCHC-type
>jgi|Phyca11|41367|gw1.54.58.1	Phyca_SSR441	p3	(GGA)4	12	AGACGCTACTGGAAAAGGCC	TTCCCACTGCCATCTTCGTC	196	_Calcium-binding EF-hand
>jgi|Phyca11|4215|fgenesh1_pm.PHYCAscaffold_1_#_128	Phyca_SSR442	p3	(ACC)4	12	TGTCGGTGGATCTGTGAACG	ATGCGGTAGCCCTTCTTCTG	258	_Bacterial transferase hexapeptide repeat
>jgi|Phyca11|4262|fgenesh1_pm.PHYCAscaffold_1_#_175	Phyca_SSR443	p3	(CAG)4	12	CGACCAGAAACTTCGTCCGA	GCTTGGAGCTCTTCGAGGAT	247	_Kinesin, motor region
>jgi|Phyca11|43056|gw1.415.4.1	Phyca_SSR444	p3	(AGA)4	12	CTGGCCTATGCATTGGGACA	TGCAAGCGTAAACACGAAGC	184	_No FA Found
>jgi|Phyca11|44536|gw1.53.62.1	Phyca_SSR445	p3	(CAG)4	12	GAATCGCCGTGGAATTGCTC	CGAGTACATTGGGCAGACGT	284	_ABC transporter-like
>jgi|Phyca11|4484|fgenesh1_pm.PHYCAscaffold_2_#_80	Phyca_SSR446	p3	(AAC)4	12	GAGGCTGATGTGGTGACGAA	TAGTTGCGGTGGTTCCTGTC	257	_Protein kinase-like
>jgi|Phyca11|4495|fgenesh1_pm.PHYCAscaffold_2_#_91	Phyca_SSR447	p3	(CAG)4	12	GACAGAGCTTTCACGCCTCT	CCTCGAGAACGCCAGAGATC	254	_No FA Found
>jgi|Phyca11|4516|fgenesh1_pm.PHYCAscaffold_2_#_112	Phyca_SSR448	p3	(GAT)4	12	CAAGCACTTTCGTTCCGGTG	TCGAAAAAGGATGCCACCCA	265	_Rhodanese-like
>jgi|Phyca11|4629|fgenesh1_pm.PHYCAscaffold_2_#_225	Phyca_SSR449	p3	(AGC)4	12	TGACCTCGTTCACCGAAGTG	CAGACAAAGCGATGCGGATG	279	_WD40 repeat-like
>jgi|Phyca11|46491|gw1.57.138.1	Phyca_SSR450	p3	(CTG)4	12	TCCAGTCAACCCAGCAGTTC	CGCTCGATCCTTGTAGCCTT	253	_No FA Found
>jgi|Phyca11|49642|gw1.39.327.1	Phyca_SSR451	p3	(CAG)4	12	TTCAGTGGGCTTCGACATCC	TCGCCTCCTCTATCTCCAGG	270	_Zinc finger, FYVE/PHD-type
>jgi|Phyca11|5021|fgenesh1_pm.PHYCAscaffold_4_#_109	Phyca_SSR452	p3	(AGC)4	12	TGACAAGAACTCGCGGGAAA	AGGAGGAGGTACAGCCACAT	292	_No FA Found
>jgi|Phyca11|502544|fgenesh2_kg.PHYCAscaffold_1_#_4_#_Contig2923.1	Phyca_SSR453	p3	(TGC)4	12	CAGTGAACACGCTCGCAAAA	CGTCAGTGGTGCATCCTTCT	254	_No FA Found
>jgi|Phyca11|502568|fgenesh2_kg.PHYCAscaffold_1_#_28_#_4097999:1	Phyca_SSR454	p3	(CAG)4	12	CAGCTTCACCTACACCGGAA	GGTTTTGGCTGGCGAGATTC	178	_No FA Found
>jgi|Phyca11|502583|fgenesh2_kg.PHYCAscaffold_1_#_43_#_4100868:6	Phyca_SSR455	p3	(AAG)4	12	TTAGGGATTTCTCGGCAGCG	ACCCAGTCGGAGCACTCTAT	261	_No FA Found
>jgi|Phyca11|502585|fgenesh2_kg.PHYCAscaffold_1_#_45_#_Contig972.1	Phyca_SSR456	p3	(GCA)4	12	GTGTACCAGCTGCTGTCCTT	CCCACAGAGTCTGCACAGTC	286	_No FA Found
>jgi|Phyca11|502624|fgenesh2_kg.PHYCAscaffold_1_#_84_#_Contig2779.1	Phyca_SSR457	p3	(GAA)4	12	CGGGTATGGTGGAAGGCATT	TCTTCCAGCAACCGACACTC	271	_No FA Found
>jgi|Phyca11|502676|fgenesh2_kg.PHYCAscaffold_1_#_136_#_4100843:2	Phyca_SSR458	p3	(CAC)4	12	CGGATACATCACGCACCTGA	CAGTCCTAGAGTAACCTGCACA	299	_No FA Found
>jgi|Phyca11|502777|fgenesh2_kg.PHYCAscaffold_1_#_237_#_gi|189084369|gb|BT031885.1|	Phyca_SSR459	p3	(GAC)4	12	AGAAGGTTCGGTTAGCACGG	CGAAGTCTAGACGGGGCTTC	165	_No FA Found
>jgi|Phyca11|502808|fgenesh2_kg.PHYCAscaffold_1_#_268_#_4098724:1	Phyca_SSR460	p3	(TGC)4	12	CGTGATGCAGCGGTATGTTG	TCTTGAAGGAAATCGCGGCT	231	_No FA Found
>jgi|Phyca11|502905|fgenesh2_kg.PHYCAscaffold_2_#_21_#_gi|189084082|gb|BT031598.1|	Phyca_SSR461	p3	(AAG)4	12	GTGACGAAAGCCCACCAGTA	AGTAGTAATCGGCGCTGGTG	254	_No FA Found
>jgi|Phyca11|502928|fgenesh2_kg.PHYCAscaffold_2_#_44_#_gi|189084638|gb|BT032154.1|	Phyca_SSR462	p3	(GCT)4	12	TCAGCTACTATCTCGGGCGA	TCATCCCCATCCGAGTCCTT	193	_No FA Found
>jgi|Phyca11|503021|fgenesh2_kg.PHYCAscaffold_2_#_137_#_Contig1347.1	Phyca_SSR463	p3	(AGG)4	12	TATCCGCATCGTGAGCAGTC	CTCTCCTTGCACACCTCCAG	222	_No FA Found
>jgi|Phyca11|503108|fgenesh2_kg.PHYCAscaffold_2_#_224_#_Contig10.1	Phyca_SSR464	p3	(AAG)4	12	AGGAGGATGGTTCCCCAGAA	ACGAGCTCCACCGTTTTGAT	258	_No FA Found
>jgi|Phyca11|503255|fgenesh2_kg.PHYCAscaffold_3_#_120_#_Contig3996.1	Phyca_SSR465	p3	(AGA)4	12	ACTCGAGCAATGACCTGGTG	AGTGCTTCGAGTTACCCGTG	285	_No FA Found
>jgi|Phyca11|503269|fgenesh2_kg.PHYCAscaffold_3_#_134_#_gi|189092335|gb|BT032289.1|	Phyca_SSR466	p3	(GGA)4	12	TCGAAGATGGTATCTGGCGC	CGTCTACCAGTTCGCAGAGG	264	_No FA Found
>jgi|Phyca11|503336|fgenesh2_kg.PHYCAscaffold_3_#_201_#_Contig980.1	Phyca_SSR467	p3	(GTC)4	12	AGCAAGTCAAGATGGCCCTC	CGGGCTCAATCGTCGACATA	240	_No FA Found
>jgi|Phyca11|503349|fgenesh2_kg.PHYCAscaffold_3_#_214_#_4101269:2	Phyca_SSR468	p3	(TCT)4	12	TCAGCAGTGGACCGTGATTT	TCCCGTCGGTTGTTAAGGTG	273	_No FA Found
>jgi|Phyca11|503358|fgenesh2_kg.PHYCAscaffold_3_#_223_#_Contig173.1	Phyca_SSR469	p3	(CGA)4	12	CAAGAATGGCAAAACCGGCA	TGAACGCGAAGATCCACGAA	142	_No FA Found
>jgi|Phyca11|503385|fgenesh2_kg.PHYCAscaffold_3_#_250_#_Contig813.1	Phyca_SSR470	p3	(AAG)4	12	CTGCGCACTTTGATACGTCG	GCCTCCTCTGACCTGTTCAC	238	_No FA Found
>jgi|Phyca11|503414|fgenesh2_kg.PHYCAscaffold_3_#_279_#_Contig81.1	Phyca_SSR471	p3	(ACC)4	12	GCTCGCAGATTACACAGGCT	GGTGGACAGCGAACTCATGA	264	_No FA Found
>jgi|Phyca11|503428|fgenesh2_kg.PHYCAscaffold_3_#_293_#_4097589:2	Phyca_SSR472	p3	(CTG)4	12	TGCTCAAAAGGCCGATGCTA	CTTCCAGCTCAGCACTGACA	260	_No FA Found
>jgi|Phyca11|503436|fgenesh2_kg.PHYCAscaffold_3_#_301_#_4102039:1	Phyca_SSR473	p3	(GCT)4	12	GCGTCGAGAACTGGAGGAAA	GGAGAGAGATGCCTGCGTAC	226	_No FA Found
>jgi|Phyca11|503447|fgenesh2_kg.PHYCAscaffold_3_#_312_#_4097098:2	Phyca_SSR474	p3	(AGA)4	12	ACAAGGTCTCGGCCATTGAG	GCGTGCTCAATTGCCATGAT	160	_No FA Found
>jgi|Phyca11|503479|fgenesh2_kg.PHYCAscaffold_4_#_18_#_gi|189083978|gb|BT031494.1|	Phyca_SSR475	p3	(GTG)4	12	CTCAACTGGGCGAGTCCAAT	AGCAACATCTTCGAGGGGTG	203	_No FA Found
>jgi|Phyca11|503499|fgenesh2_kg.PHYCAscaffold_4_#_38_#_Contig2928.1	Phyca_SSR476	p3	(GCA)4	12	CGTGCGTCTTCAGGAGAGTT	GCCATCTCCTTGTTCCTGCT	106	_No FA Found
>jgi|Phyca11|503535|fgenesh2_kg.PHYCAscaffold_4_#_74_#_gi|189084243|gb|BT031759.1|	Phyca_SSR477	p3	(AGG)4	12	TACGGGTCAGGAGAGCATCA	TTCACGTGCTTCTCGTCCTC	141	_No FA Found
>jgi|Phyca11|503539|fgenesh2_kg.PHYCAscaffold_4_#_78_#_4104132:2	Phyca_SSR478	p3	(AAG)4	12	CGACGTGGACGATGCAGATA	GGAGCGGGCCTCTATTTCTT	198	_No FA Found
>jgi|Phyca11|503590|fgenesh2_kg.PHYCAscaffold_4_#_129_#_Contig252.1	Phyca_SSR479	p3	(TGC)4	12	TCATGGTAACTGCGATCCCG	GGCTGTTCTGCTTGTTGTGG	180	_No FA Found
>jgi|Phyca11|503618|fgenesh2_kg.PHYCAscaffold_4_#_157_#_Contig1671.1	Phyca_SSR480	p3	(CAG)4	12	CGTCAACTGTTACGGCCTCT	ATCTATCAGTGGCTTCGGCG	239	_No FA Found
>jgi|Phyca11|503634|fgenesh2_kg.PHYCAscaffold_4_#_173_#_Contig1499.1	Phyca_SSR481	p3	(GAC)4	12	ACACTCCTCAAGACGTGCTG	AGAGAAGTGCGTGAATGGGG	259	_No FA Found
>jgi|Phyca11|503737|fgenesh2_kg.PHYCAscaffold_4_#_276_#_4098126:1	Phyca_SSR482	p3	(CCG)4	12	GAAGAAGCGCTTGACATGGC	TGATCCTCACGCAAAGCCTT	255	_No FA Found
>jgi|Phyca11|503769|fgenesh2_kg.PHYCAscaffold_4_#_308_#_4097189:1	Phyca_SSR483	p3	(ATG)4	12	CAGACCCAAGCTCAAGCACT	GAGATCGTCTCGGGCTTCTG	121	_No FA Found
>jgi|Phyca11|503783|fgenesh2_kg.PHYCAscaffold_4_#_322_#_Contig4707.1	Phyca_SSR484	p3	(TGA)4	12	GCCAGTTCTTCTCACGTGGA	ACGGAGCGTTGGTCAAATCT	192	_No FA Found
>jgi|Phyca11|503791|fgenesh2_kg.PHYCAscaffold_4_#_330_#_4099126:1	Phyca_SSR485	p3	(AGA)4	12	CTTGCGTCAACAGTTGCAGG	TCGTTCCTGTTGTTCCTCCG	286	_No FA Found
>jgi|Phyca11|503808|fgenesh2_kg.PHYCAscaffold_4_#_347_#_4096598:1	Phyca_SSR486	p3	(CGT)4	12	CGAACTGCCGGGAAACTTTG	TAGAACGTGGGCAACTGGTC	270	_No FA Found
>jgi|Phyca11|503821|fgenesh2_kg.PHYCAscaffold_4_#_360_#_Contig2237.1	Phyca_SSR487	p3	(GAA)4	12	GAGGATCGAGGAGCATCGTG	GAGCTGCTGATACAGTCGCT	192	_No FA Found
>jgi|Phyca11|503853|fgenesh2_kg.PHYCAscaffold_5_#_17_#_Contig1448.1	Phyca_SSR488	p3	(GAG)4	12	CGCCGATATGACAGTGTCGA	CGGGCATCTATTCCTCGCTT	227	_No FA Found
>jgi|Phyca11|503894|fgenesh2_kg.PHYCAscaffold_5_#_58_#_Contig3937.1	Phyca_SSR489	p3	(AAG)4	12	TGAACACGCACATCTTCCGA	ATGGACCTCCCCATCCGAAT	116	_No FA Found
>jgi|Phyca11|503942|fgenesh2_kg.PHYCAscaffold_5_#_106_#_4101932:1	Phyca_SSR490	p3	(CCA)4	12	CAGCAACCGTACTACCAGCA	GCCACCTCCATAACCACCTC	231	_No FA Found
>jgi|Phyca11|503954|fgenesh2_kg.PHYCAscaffold_5_#_118_#_4097290:1	Phyca_SSR491	p3	(GCT)4	12	TGAAGGCGAAGGACATGGAC	CCAGAGGCTCATCATCGTCC	273	_No FA Found
>jgi|Phyca11|503971|fgenesh2_kg.PHYCAscaffold_5_#_135_#_4101945:138	Phyca_SSR492	p3	(CAG)4	12	GCACCACCACGGAAAACATC	CACGATATGCACGTCCTCGA	133	_No FA Found
>jgi|Phyca11|504028|fgenesh2_kg.PHYCAscaffold_5_#_192_#_Contig4718.1	Phyca_SSR493	p3	(CAA)4	12	GAAATTGATGCTCCGCCACC	TATCCAGGATTCGCTTGGGC	188	_No FA Found
>jgi|Phyca11|504040|fgenesh2_kg.PHYCAscaffold_5_#_204_#_Contig4849.1	Phyca_SSR494	p3	(CAG)4	12	GAGCAGCAACGCAAACAGAA	ATCGTGGCCGTTGTTTGTTG	170	_No FA Found
>jgi|Phyca11|504052|fgenesh2_kg.PHYCAscaffold_5_#_216_#_Contig1023.1	Phyca_SSR495	p3	(AGC)4	12	CCTTGTTCTGTTGGAAGCGC	GTTCCAGATCCGAGTGCACA	287	_No FA Found
>jgi|Phyca11|504097|fgenesh2_kg.PHYCAscaffold_6_#_14_#_Contig4842.1	Phyca_SSR496	p3	(CGA)4	12	ACGCTAGCGACCAGTTCTTC	AAATTCCGGCATGTCCTCGT	293	_No FA Found
>jgi|Phyca11|504098|fgenesh2_kg.PHYCAscaffold_6_#_15_#_4102091:2	Phyca_SSR497	p3	(CGA)4	12	ATGCGTTCTCGGACATGGAG	CGCCATGTCTGGGTCTTCAT	119	_No FA Found
>jgi|Phyca11|504102|fgenesh2_kg.PHYCAscaffold_6_#_19_#_Contig601.1	Phyca_SSR498	p3	(TCT)4	12	TGGACTCCTTGCCTCGTTTC	GCTTCATTAGGCAATGGGCG	256	_No FA Found
>jgi|Phyca11|504124|fgenesh2_kg.PHYCAscaffold_6_#_41_#_Contig4586.1	Phyca_SSR499	p3	(AAG)4	12	GCTGGCTGAGAACGAGACAT	GTTCTCGGCCTTCTTCAGCT	178	_No FA Found
>jgi|Phyca11|504128|fgenesh2_kg.PHYCAscaffold_6_#_45_#_4099918:1	Phyca_SSR500	p3	(AAG)4	12	CATGCGCTTCTGATTGGCTC	CGGAACTCGAACTGGACTCC	292	_No FA Found
>jgi|Phyca11|504222|fgenesh2_kg.PHYCAscaffold_6_#_139_#_gi|189084721|gb|BT032239.1|	Phyca_SSR501	p3	(AAC)4	12	GCTGCCATCTCGATCGTGTA	TCCGTGAGTGAGAAACCGTG	188	_No FA Found
>jgi|Phyca11|504259|fgenesh2_kg.PHYCAscaffold_7_#_11_#_Contig1696.1	Phyca_SSR502	p3	(TGG)4	12	GCGTATGAACCCATCGTCCT	GGTGGAACAAGACCTCTCCG	243	_No FA Found
>jgi|Phyca11|504408|fgenesh2_kg.PHYCAscaffold_7_#_160_#_4103918:1	Phyca_SSR503	p3	(CAG)4	12	TCCAGATGCGGAACAGCAAT	CCAACAGACATGAGCCCCAT	273	_No FA Found
>jgi|Phyca11|504475|fgenesh2_kg.PHYCAscaffold_8_#_44_#_jgi|JGI_CBOT16238.rev|	Phyca_SSR504	p3	(AAC)4	12	TGGAGCGGAACATTGTTATCA	CCTCGAGTTGTGGAGCTGTT	154	_No FA Found
>jgi|Phyca11|504549|fgenesh2_kg.PHYCAscaffold_8_#_118_#_4096707:2	Phyca_SSR505	p3	(GAA)4	12	AGCGATCACGACGACATTGT	TCCTCCGTCTTGTTGCTCAC	300	_No FA Found
>jgi|Phyca11|504635|fgenesh2_kg.PHYCAscaffold_9_#_26_#_gi|189084628|gb|BT032144.1|	Phyca_SSR506	p3	(TGC)4	12	CGCGCTTTGTGTGGAAGTAC	AACATCTACCTTGAGCCGGC	290	_No FA Found
>jgi|Phyca11|504801|fgenesh2_kg.PHYCAscaffold_9_#_192_#_4096852:1	Phyca_SSR507	p3	(AGC)4	12	CTATGCAAGTTGAGCGACGC	CGTTGTGGCATCTCTGGAGT	248	_No FA Found
>jgi|Phyca11|504902|fgenesh2_kg.PHYCAscaffold_10_#_62_#_4096919:1	Phyca_SSR508	p3	(GCT)4	12	CATCTCGGCCAAGTCCAACT	GTCCTCATCGGGAAGAGGGA	199	_No FA Found
>jgi|Phyca11|504936|fgenesh2_kg.PHYCAscaffold_10_#_96_#_Contig861.1	Phyca_SSR509	p3	(CGA)4	12	CGCCGATGACGTATGAAGGA	TGGTGGTTCAGCACAACCTT	175	_No FA Found
>jgi|Phyca11|504974|fgenesh2_kg.PHYCAscaffold_10_#_134_#_Contig4411.1	Phyca_SSR510	p3	(GAA)4	12	GGCCGAGAAGTACAACGACA	CTTGCTTGGCCACGAAATCC	152	_No FA Found
>jgi|Phyca11|504994|fgenesh2_kg.PHYCAscaffold_10_#_154_#_Contig2292.1	Phyca_SSR511	p3	(GAG)4	12	TGTAACGACCACTGTGACGG	CGTCACTGCCGTCTTCTTCT	242	_No FA Found
>jgi|Phyca11|505099|fgenesh2_kg.PHYCAscaffold_11_#_45_#_4100090:1	Phyca_SSR512	p3	(GCT)4	12	ATGTTCTCCCGTGTGTCTCG	CGGCCAATCACCTCACTGAT	296	_No FA Found
>jgi|Phyca11|505236|fgenesh2_kg.PHYCAscaffold_12_#_24_#_4101269:2	Phyca_SSR513	p3	(TCT)4	12	TCAGCAGTGGACCGTGATTT	TCCCGTCGGTTGTTAAGGTG	273	_No FA Found
>jgi|Phyca11|505240|fgenesh2_kg.PHYCAscaffold_12_#_28_#_4099579:1	Phyca_SSR514	p3	(CCA)4	12	GCTCTACGTGATCTCCAGCC	GATGCGGTGAGGACGGATAG	253	_No FA Found
>jgi|Phyca11|505246|fgenesh2_kg.PHYCAscaffold_12_#_34_#_Contig3618.1	Phyca_SSR515	p3	(GAG)4	12	ATCGTGCAAGGGAAAGCTGA	ACCTCCTCGAGTTTCTTCTCC	198	_No FA Found
>jgi|Phyca11|505339|fgenesh2_kg.PHYCAscaffold_12_#_127_#_Contig2877.1	Phyca_SSR516	p3	(CCA)4	12	ATACGACGAGGGGAGTGGAA	CCCTCTCTTCTTCTGGCAGC	220	_No FA Found
>jgi|Phyca11|505393|fgenesh2_kg.PHYCAscaffold_13_#_43_#_4100039:1	Phyca_SSR517	p3	(CGT)4	12	TACACCCGTGTTCGAACCTG	CACAAGGCCTTCGGTCTTCT	279	_No FA Found
>jgi|Phyca11|505405|fgenesh2_kg.PHYCAscaffold_13_#_55_#_4101849:4	Phyca_SSR518	p3	(GCA)4	12	CGAGCAGGACTTCCTCGATC	CGCGAACGATACCTGTCCTT	172	_No FA Found
>jgi|Phyca11|505409|fgenesh2_kg.PHYCAscaffold_13_#_59_#_Contig964.1	Phyca_SSR519	p3	(CTG)4	12	GCGCAAGAAGTTGACGTTGT	AACTCGTCCAGAAGCTGTCG	198	_No FA Found
>jgi|Phyca11|505478|fgenesh2_kg.PHYCAscaffold_13_#_128_#_4101945:214	Phyca_SSR520	p3	(GCT)4	12	GTTAGTATCGGGCACGGAGG	TTGTTGTGCTGGCGGTAGAT	126	_No FA Found
>jgi|Phyca11|505556|fgenesh2_kg.PHYCAscaffold_14_#_37_#_Contig94.2	Phyca_SSR521	p3	(ACG)4	12	GATGGAGCTCGAGCACATGA	CCCGGGTGATATTGGTTGCT	218	_No FA Found
>jgi|Phyca11|505561|fgenesh2_kg.PHYCAscaffold_14_#_42_#_4096736:4	Phyca_SSR522	p3	(ACG)4	12	GATGGAGCTCGAGCACATGA	GAAGGCGTAGGACGAGAAGG	295	_No FA Found
>jgi|Phyca11|505565|fgenesh2_kg.PHYCAscaffold_14_#_46_#_4096736:6	Phyca_SSR523	p3	(ACG)4	12	GATGGAGCTCGAGCACATGA	GTGTGGTATTGGTTGCTGCG	215	_No FA Found
>jgi|Phyca11|505567|fgenesh2_kg.PHYCAscaffold_14_#_48_#_Contig4257.1	Phyca_SSR524	p3	(CCG)4	12	CTCACCGTCTTCAGCCACAT	GACAGGCACGATTGTCACCA	222	_No FA Found
>jgi|Phyca11|505569|fgenesh2_kg.PHYCAscaffold_14_#_50_#_Contig94.2	Phyca_SSR525	p3	(AGC)4	12	TTCGGTGCAGCACAGAAGAA	CATCTGCTGAACGTGCGATG	158	_No FA Found
>jgi|Phyca11|505713|fgenesh2_kg.PHYCAscaffold_15_#_20_#_Contig2538.1	Phyca_SSR526	p3	(GAA)4	12	CCCACATCACTCCGGGAATT	GACGCTCCTCTTGCTGTCTT	186	_No FA Found
>jgi|Phyca11|505770|fgenesh2_kg.PHYCAscaffold_15_#_77_#_gi|189085057|gb|BT032589.1|	Phyca_SSR527	p3	(GAC)4	12	GAATGGTGATCGGTGTGGGT	GCTGTGGAAAACGCTTCAGG	220	_No FA Found
>jgi|Phyca11|505828|fgenesh2_kg.PHYCAscaffold_15_#_135_#_4098455:1	Phyca_SSR528	p3	(ACG)4	12	ACGAGAAGAAGGGTGGCAAG	CTGAAAGTGCTCGCATACGC	222	_No FA Found
>jgi|Phyca11|505861|fgenesh2_kg.PHYCAscaffold_16_#_20_#_4097603:1	Phyca_SSR529	p3	(TGA)4	12	TGAAAGAGTCGACCAGTGCC	CTTAGTCCCATTCGCCCCAG	210	_No FA Found
>jgi|Phyca11|505901|fgenesh2_kg.PHYCAscaffold_16_#_60_#_4099331:1	Phyca_SSR530	p3	(AGA)4	12	CGACAGCAATTACCCACCCT	TCACTGCCAATATATGCAGCT	208	_No FA Found
>jgi|Phyca11|505922|fgenesh2_kg.PHYCAscaffold_17_#_7_#_4101655:1	Phyca_SSR531	p3	(GAC)4	12	AGCGACATGGGAAAGAAGCG	CGATGGCCTCCTCAATCTCC	181	_No FA Found
>jgi|Phyca11|505935|fgenesh2_kg.PHYCAscaffold_17_#_20_#_4096803:2	Phyca_SSR532	p3	(GCC)4	12	TCTGTCCGTCGTACCAGAGT	TAGCCTTGGACGACTCGGTA	255	_No FA Found
>jgi|Phyca11|506056|fgenesh2_kg.PHYCAscaffold_17_#_141_#_gi|189084230|gb|BT031746.1|	Phyca_SSR533	p3	(GAG)4	12	TATGGAGCTGGAACCCGAGA	CTACAGGCTCAGCTGGTTCC	140	_No FA Found
>jgi|Phyca11|506219|fgenesh2_kg.PHYCAscaffold_18_#_92_#_Contig3047.1	Phyca_SSR534	p3	(GCT)4	12	TAAGGCCACGAAGGATGCTG	AGGCTTCTTAGATCCCCGGT	298	_No FA Found
>jgi|Phyca11|506323|fgenesh2_kg.PHYCAscaffold_19_#_29_#_4100543:1	Phyca_SSR535	p3	(CTG)4	12	CGCCTTCACCCACGAAAAAG	CATTCTCCTCCTCCGCCATC	267	_No FA Found
>jgi|Phyca11|506382|fgenesh2_kg.PHYCAscaffold_19_#_88_#_4096828:1	Phyca_SSR536	p3	(ATG)4	12	CTCATTGCCAACACGTGCAA	CGTCGTCCACGTAGTAGAGC	106	_No FA Found
>jgi|Phyca11|506486|fgenesh2_kg.PHYCAscaffold_20_#_32_#_Contig1108.1	Phyca_SSR537	p3	(CTG)4	12	AATCACTGACTCCATGGGGG	CGAGAACCGGCTAGCCTTAG	262	_No FA Found
>jgi|Phyca11|506621|fgenesh2_kg.PHYCAscaffold_20_#_167_#_4102000:1	Phyca_SSR538	p3	(AAC)4	12	TTCTTCCACGAGCACTGCAT	ATATATTTCGTTGCGGCGCC	173	_No FA Found
>jgi|Phyca11|506633|fgenesh2_kg.PHYCAscaffold_21_#_5_#_Contig2768.1	Phyca_SSR539	p3	(GCA)4	12	TACCATTTGCCGCTGGTTCT	CTCGCAGGACACAGTCAACT	230	_No FA Found
>jgi|Phyca11|506635|fgenesh2_kg.PHYCAscaffold_21_#_7_#_Contig2781.1	Phyca_SSR540	p3	(CAG)4	12	AACAGCAGCAACAGCGAATG	GTTGCTGAGCTTGCTGGTTC	243	_No FA Found
>jgi|Phyca11|506642|fgenesh2_kg.PHYCAscaffold_21_#_14_#_Contig5387.1	Phyca_SSR541	p3	(GGA)4	12	TTCGCTTTTTCGCTTGGAGC	TTGCAGTGGATGTGCGATCT	260	_No FA Found
>jgi|Phyca11|506648|fgenesh2_kg.PHYCAscaffold_21_#_20_#_Contig934.1	Phyca_SSR542	p3	(CAA)4	12	ATGCAGCAACAGCAAATGCA	ATCTGGTTGGACTGCTGAGC	134	_No FA Found
>jgi|Phyca11|506653|fgenesh2_kg.PHYCAscaffold_21_#_25_#_Contig2780.1	Phyca_SSR543	p3	(GAC)4	12	GTATCCCAGTCATCGAGGCG	CTGCTGTACTTCGGAAGGCA	114	_No FA Found
>jgi|Phyca11|506701|fgenesh2_kg.PHYCAscaffold_21_#_73_#_4097599:1	Phyca_SSR544	p3	(ATC)4	12	TCGCGATTCTGGTACGGATG	GCAGGAATCCACGACCAGAA	233	_No FA Found
>jgi|Phyca11|506740|fgenesh2_kg.PHYCAscaffold_21_#_112_#_Contig4606.1	Phyca_SSR545	p3	(GCA)4	12	GCCACTCAAGTCGCTACCAT	ACTCTTCCACCTCATCCGGA	180	_No FA Found
>jgi|Phyca11|506759|fgenesh2_kg.PHYCAscaffold_21_#_131_#_4101998:8	Phyca_SSR546	p3	(GAC)4	12	CGACTGCTGCGAATGTGAAG	GATGTCACCGTGCTAGCGTA	232	_No FA Found
>jgi|Phyca11|506768|fgenesh2_kg.PHYCAscaffold_22_#_7_#_4097740:1	Phyca_SSR547	p3	(AAG)4	12	TCCTGCGTGCGATCAGAAAT	TTGCTCTTTGTGCTCGTTGC	297	_No FA Found
>jgi|Phyca11|506804|fgenesh2_kg.PHYCAscaffold_22_#_43_#_4101111:1	Phyca_SSR548	p3	(TAC)4	12	GGAGGCTTGGGCTTCATCTT	ACTTATACCCCTCTCCGCGT	176	_No FA Found
>jgi|Phyca11|506901|fgenesh2_kg.PHYCAscaffold_23_#_32_#_4097545:1	Phyca_SSR549	p3	(AAG)4	12	AACAGCTACTGGGTCAGCAC	TTCACGGACACATCGAAGCA	270	_No FA Found
>jgi|Phyca11|506932|fgenesh2_kg.PHYCAscaffold_23_#_63_#_4096830:1	Phyca_SSR550	p3	(GCA)4	12	GGTCTTACTGGAGGTGACGC	GCTGTGAAGTCTGAGGTCCC	232	_No FA Found
>jgi|Phyca11|506956|fgenesh2_kg.PHYCAscaffold_23_#_87_#_4096563:2	Phyca_SSR551	p3	(ACC)4	12	ACCATCACTGCGACCCATAC	CCTGCTCGAACACATCCACT	262	_No FA Found
>jgi|Phyca11|507000|fgenesh2_kg.PHYCAscaffold_23_#_131_#_Contig187.1	Phyca_SSR552	p3	(ACC)4	12	TTCGGTCTGTTCACGCATGA	TTACATGGCGCAGTCCTTGT	270	_No FA Found
>jgi|Phyca11|507062|fgenesh2_kg.PHYCAscaffold_24_#_54_#_4097118:1	Phyca_SSR553	p3	(GCT)4	12	TCGTGGAAGGCACAGAACTC	TCCTTCTTAGGGGCCACGTA	299	_No FA Found
>jgi|Phyca11|507120|fgenesh2_kg.PHYCAscaffold_25_#_4_#_Contig329.1	Phyca_SSR554	p3	(CAC)4	12	TATTACCCGCCTCCACCTCA	AGGCAATTTAGTCCAGCGCT	271	_No FA Found
>jgi|Phyca11|507281|fgenesh2_kg.PHYCAscaffold_26_#_84_#_Contig1929.1	Phyca_SSR555	p3	(CTG)4	12	TATCTCTTCGGCCATGCTGC	AGCGCCATGTACTGACACAA	286	_No FA Found
>jgi|Phyca11|507282|fgenesh2_kg.PHYCAscaffold_26_#_85_#_4099189:1	Phyca_SSR556	p3	(CTG)4	12	TATCTCTTCGGCCATGCTGC	AGCGCCATGTACTGACACAA	286	_No FA Found
>jgi|Phyca11|507314|fgenesh2_kg.PHYCAscaffold_26_#_117_#_gi|189084385|gb|BT031901.1|	Phyca_SSR557	p3	(GGA)4	12	GAGGACCCTGCCACTAGAGA	CGATCTGGATTTGCGGCATG	181	_No FA Found
>jgi|Phyca11|507337|fgenesh2_kg.PHYCAscaffold_27_#_11_#_4101936:1	Phyca_SSR558	p3	(TGA)4	12	CCCAGTGGGTACATCCAACC	TACCTTCCGAGAGTCTGGGG	274	_No FA Found
>jgi|Phyca11|507387|fgenesh2_kg.PHYCAscaffold_27_#_61_#_4097928:1	Phyca_SSR559	p3	(TAA)4	12	CGGGCAGAGAAGCTTCCATT	GGAAGGCCTCGTACGTGAAA	105	_No FA Found
>jgi|Phyca11|507476|fgenesh2_kg.PHYCAscaffold_27_#_150_#_Contig1507.1	Phyca_SSR560	p3	(ACA)4	12	GAGGCGACAAGAGCAACAAC	ACCACTAACTAACACGGCCG	211	_No FA Found
>jgi|Phyca11|507525|fgenesh2_kg.PHYCAscaffold_28_#_32_#_Contig2244.1	Phyca_SSR561	p3	(CAG)4	12	GCAACTTGCATGCAACTGGA	GGATGAAAGCGGGTAGAATTGC	129	_No FA Found
>jgi|Phyca11|507608|fgenesh2_kg.PHYCAscaffold_29_#_4_#_gi|189084546|gb|BT032062.1|	Phyca_SSR562	p3	(TCT)4	12	CGTCGTCTGGAGAGATGCTC	CGCCAGCAGTCGATCAATTG	231	_No FA Found
>jgi|Phyca11|507624|fgenesh2_kg.PHYCAscaffold_29_#_20_#_Contig2319.1	Phyca_SSR563	p3	(CTG)4	12	CTGGGGGTTGTACTGTTGCT	AGCCTCAACAGCAGCAGAAT	152	_No FA Found
>jgi|Phyca11|507646|fgenesh2_kg.PHYCAscaffold_29_#_42_#_gi|189084031|gb|BT031547.1|	Phyca_SSR564	p3	(GAA)4	12	AAACGTCATGGCTGGTCAGT	TCGTTCTCTGCTGCTCGTTT	267	_No FA Found
>jgi|Phyca11|507690|fgenesh2_kg.PHYCAscaffold_29_#_86_#_gi|189084620|gb|BT032136.1|	Phyca_SSR565	p3	(GCA)4	12	CAGCTTCCACCGGTTTTGTG	CTGTAGCTGCTGGTTCTGCT	281	_No FA Found
>jgi|Phyca11|507722|fgenesh2_kg.PHYCAscaffold_29_#_118_#_4097345:2	Phyca_SSR566	p3	(TTG)4	12	ACCGGCTGAGATGATACCCT	AGTGGGTAACGCGAAAGGAG	108	_No FA Found
>jgi|Phyca11|507791|fgenesh2_kg.PHYCAscaffold_30_#_60_#_4097316:1	Phyca_SSR567	p3	(GCA)4	12	TCCTCAAGGTCAGCAAGCAG	GCAAGCCAACACGAAAGGAG	158	_No FA Found
>jgi|Phyca11|507795|fgenesh2_kg.PHYCAscaffold_30_#_64_#_4099933:4	Phyca_SSR568	p3	(CCT)4	12	GTGGTTTCCCCGATCATGGT	AATGGAGGAGAACCGAAGCG	289	_No FA Found
>jgi|Phyca11|507989|fgenesh2_kg.PHYCAscaffold_31_#_70_#_4099376:1	Phyca_SSR569	p3	(TGA)4	12	AGTCGGATCAATTGCTGCCA	TGTTCCTTCTGGACCAGCAC	297	_No FA Found
>jgi|Phyca11|508065|fgenesh2_kg.PHYCAscaffold_32_#_24_#_Contig137.1	Phyca_SSR570	p3	(GCT)4	12	GTCTCGACCTCACTTGGCAA	TACAACGCTGCCAACAATGC	242	_No FA Found
>jgi|Phyca11|508140|fgenesh2_kg.PHYCAscaffold_32_#_99_#_4099631:1	Phyca_SSR571	p3	(TGT)4	12	CGCCAACCAGAAAGTCTCCT	CCGAAAACGCACTGAAGTCG	185	_No FA Found
>jgi|Phyca11|508192|fgenesh2_kg.PHYCAscaffold_33_#_51_#_Contig3226.1	Phyca_SSR572	p3	(AGA)4	12	CTCCCATTGATGTTGCCCCT	GGAACGCCGGATTCTCTAGG	237	_No FA Found
>jgi|Phyca11|508208|fgenesh2_kg.PHYCAscaffold_33_#_67_#_gi|189083972|gb|BT031488.1|	Phyca_SSR573	p3	(CAC)4	12	CCCCGATGTGCTGTACAAGT	GGCGTTGCTTGCTATACGTG	296	_No FA Found
>jgi|Phyca11|508211|fgenesh2_kg.PHYCAscaffold_33_#_70_#_4100404:2	Phyca_SSR574	p3	(CAC)4	12	CCCCGATGTGCTGTACAAGT	GGCGTTGCTTGCTATACGTG	296	_No FA Found
>jgi|Phyca11|508230|fgenesh2_kg.PHYCAscaffold_33_#_89_#_gi|189084505|gb|BT032021.1|	Phyca_SSR575	p3	(GTC)4	12	GTTGCATGACCTGGTGGAGA	TGGCGCTGTATCTCGATGAC	149	_No FA Found
>jgi|Phyca11|508429|fgenesh2_kg.PHYCAscaffold_35_#_12_#_4099936:2	Phyca_SSR576	p3	(GCT)4	12	GAAGGACAGGCTCAACACGA	ACCTCCGAGCGTGTTATTGT	208	_No FA Found
>jgi|Phyca11|50846|gw1.290.7.1	Phyca_SSR577	p3	(AAC)4	12	CATCCTAGAGCCTGACGCAG	GTTCTGCGACAGGATGTCCA	106	_Glycoside hydrolase, family 6
>jgi|Phyca11|508507|fgenesh2_kg.PHYCAscaffold_35_#_90_#_gi|189084126|gb|BT031642.1|	Phyca_SSR578	p3	(GAA)4	12	GAGTGGCTGCACTGTGTACT	CGATGCAGGACTCCTCGTAC	273	_No FA Found
>jgi|Phyca11|508592|fgenesh2_kg.PHYCAscaffold_36_#_45_#_Contig2773.1	Phyca_SSR579	p3	(ACG)4	12	CCGTCCTGGCAGCAGATAAA	AATGACGGATGCGAGTTGGT	245	_No FA Found
>jgi|Phyca11|508749|fgenesh2_kg.PHYCAscaffold_38_#_1_#_Contig2150.1	Phyca_SSR580	p3	(CTG)4	12	ACCAGACCGAAGAAGCTGTG	CCTCGTCATCTTCCACCAGG	288	_No FA Found
>jgi|Phyca11|508855|fgenesh2_kg.PHYCAscaffold_39_#_22_#_4096992:3	Phyca_SSR581	p3	(TTC)4	12	CCAAGAAGCGCAAAGTGTCC	CTGTCTGCCTTGCTTCTCCA	204	_No FA Found
>jgi|Phyca11|508893|fgenesh2_kg.PHYCAscaffold_39_#_60_#_Contig3661.1	Phyca_SSR582	p3	(AAG)4	12	AGGAAGAAGCGACTGGTGTG	GAAGGCGTAATTGGGGTGGA	296	_No FA Found
>jgi|Phyca11|508915|fgenesh2_kg.PHYCAscaffold_40_#_4_#_Contig2843.1	Phyca_SSR583	p3	(AAG)4	12	TCCCCATACGAGGCCAAGTA	TTTGTCCCATTCGATCGCCA	160	_No FA Found
>jgi|Phyca11|508918|fgenesh2_kg.PHYCAscaffold_40_#_7_#_Contig1295.1	Phyca_SSR584	p3	(CGT)4	12	AGTGACGACGAAGCCAACAT	TGAACCGTCTGCATCTGCTT	257	_No FA Found
>jgi|Phyca11|508920|fgenesh2_kg.PHYCAscaffold_40_#_9_#_4098904:1	Phyca_SSR585	p3	(CGT)4	12	AGTGACGACGAAGCCAACAT	GATACGGTCGCGCAAGAAAC	135	_No FA Found
>jgi|Phyca11|508955|fgenesh2_kg.PHYCAscaffold_40_#_44_#_Contig3617.1	Phyca_SSR586	p3	(CAA)4	12	TCCCGCAGTTACTACGAGGA	GAGCATCGCCTCCTCTTGTT	243	_No FA Found
>jgi|Phyca11|508974|fgenesh2_kg.PHYCAscaffold_40_#_63_#_4097643:2	Phyca_SSR587	p3	(AGG)4	12	CTGCTGAGAAGGCTGTGACA	TAACGCCAGACTTCAGTGCC	215	_No FA Found
>jgi|Phyca11|509134|fgenesh2_kg.PHYCAscaffold_42_#_41_#_Contig4827.1	Phyca_SSR588	p3	(GAC)4	12	CGCGTGTCTTCTGGCAAAAA	CCTGTCAGCGACATCGGAAT	255	_No FA Found
>jgi|Phyca11|509200|fgenesh2_kg.PHYCAscaffold_42_#_107_#_4096666:2	Phyca_SSR589	p3	(CTG)4	12	AGTATGTGGAAGTGCCGTCG	ACACGATCACAGCCGAGTTT	271	_No FA Found
>jgi|Phyca11|509239|fgenesh2_kg.PHYCAscaffold_43_#_37_#_4101945:59	Phyca_SSR590	p3	(CAG)4	12	CTTCCCCACCTCACTCGATG	GAGTCTGTTGGGTCTGAGCC	135	_No FA Found
>jgi|Phyca11|509295|fgenesh2_kg.PHYCAscaffold_43_#_93_#_gi|189084860|gb|BT032391.1|	Phyca_SSR591	p3	(CAG)4	12	ATTGCCAGCTCCCTTCCTTC	GCCTCGCTAGAGTCCATGTC	179	_No FA Found
>jgi|Phyca11|509300|fgenesh2_kg.PHYCAscaffold_43_#_98_#_Contig479.1	Phyca_SSR592	p3	(GCT)4	12	GCCGTTGTTATTGCTAGCGG	CGGAATAGAATGTTGGCGCG	203	_No FA Found
>jgi|Phyca11|509314|fgenesh2_kg.PHYCAscaffold_43_#_112_#_Contig2719.1	Phyca_SSR593	p3	(TGT)4	12	AACACCTCAGCGATCACAGG	TACAATCCGGCAGTGCACAA	281	_No FA Found
>jgi|Phyca11|509331|fgenesh2_kg.PHYCAscaffold_43_#_129_#_4099208:1	Phyca_SSR594	p3	(CGA)4	12	CCATTCTGGTCAAGGGTGCT	TGCCGATCGTGTTGGAAGAA	174	_No FA Found
>jgi|Phyca11|509335|fgenesh2_kg.PHYCAscaffold_43_#_133_#_Contig1380.1	Phyca_SSR595	p3	(CTG)4	12	GTGCATACCTGGGGCTATCC	CGTCGATGCATCTGAAAGCG	243	_No FA Found
>jgi|Phyca11|509339|fgenesh2_kg.PHYCAscaffold_43_#_137_#_Contig1059.1	Phyca_SSR596	p3	(GCA)4	12	CGTACGCGCATCGAACAAAT	AGCCCACCATTCTTCTCTGC	119	_No FA Found
>jgi|Phyca11|509370|fgenesh2_kg.PHYCAscaffold_44_#_8_#_Contig3032.1	Phyca_SSR597	p3	(ATT)4	12	CCGGCAAGCGTGTTAAGAAG	TGTATTGATACTCCATGGCTATCA	283	_No FA Found
>jgi|Phyca11|509388|fgenesh2_kg.PHYCAscaffold_44_#_26_#_4096800:1	Phyca_SSR598	p3	(GGA)4	12	GGGCCTCACGTCTAACACAA	TGTCGATGATACGGCGACTG	299	_No FA Found
>jgi|Phyca11|509410|fgenesh2_kg.PHYCAscaffold_44_#_48_#_gi|189084057|gb|BT031573.1|	Phyca_SSR599	p3	(GAG)4	12	TACGGCGAAAACGACGAAGA	CTCGTCCAGAAATGGCTCGT	192	_No FA Found
>jgi|Phyca11|509423|fgenesh2_kg.PHYCAscaffold_46_#_8_#_Contig43.1	Phyca_SSR600	p3	(AAC)4	12	TCGCTGCATGAACTGTGACT	AAGTACTGCGGAGTCTGCAC	159	_No FA Found
>jgi|Phyca11|509453|fgenesh2_kg.PHYCAscaffold_46_#_38_#_4102980:1	Phyca_SSR601	p3	(GAA)4	12	TCACGGGAAGAAGAAGGTGC	AACCAGTTACCGCTGCTTGT	207	_No FA Found
>jgi|Phyca11|509468|fgenesh2_kg.PHYCAscaffold_46_#_53_#_gi|189084285|gb|BT031801.1|	Phyca_SSR602	p3	(GAA)4	12	GCGTGGTTTGATATGACGGC	AGCTCTCCACAAGCTTCACC	293	_No FA Found
>jgi|Phyca11|509515|fgenesh2_kg.PHYCAscaffold_47_#_6_#_4098474:3	Phyca_SSR603	p3	(GTG)4	12	CGCAAACTGGAAGGCAACAA	CACGGTGTGCTTGATCTTGC	213	_No FA Found
>jgi|Phyca11|509548|fgenesh2_kg.PHYCAscaffold_47_#_39_#_gi|189084335|gb|BT031851.1|	Phyca_SSR604	p3	(TCC)4	12	CGTCGCTACCATCTGGATCC	CGGCCACTAGGAGATTCGAC	242	_No FA Found
>jgi|Phyca11|509554|fgenesh2_kg.PHYCAscaffold_47_#_45_#_4096776:2	Phyca_SSR605	p3	(TGC)4	12	CGTCCGCAATGCAATCTCTG	GATTCTACCGAGCGTCCAGG	206	_No FA Found
>jgi|Phyca11|509570|fgenesh2_kg.PHYCAscaffold_47_#_61_#_Contig4308.1	Phyca_SSR606	p3	(GAC)4	12	ACCAGCAGAAGAAGGACACG	TGTCGTTGGTGCTCTCCTTC	264	_No FA Found
>jgi|Phyca11|509608|fgenesh2_kg.PHYCAscaffold_48_#_11_#_4100886:1	Phyca_SSR607	p3	(GGT)4	12	AGAAGAGCCTCGTCCTGGAT	GCGGCTTACTGACTCAGCTT	297	_No FA Found
>jgi|Phyca11|509616|fgenesh2_kg.PHYCAscaffold_48_#_19_#_Contig2938.1	Phyca_SSR608	p3	(AAG)4	12	CCCCTCCGCACAAGTCTAAA	GTACAGGATCACAGGGACGC	242	_No FA Found
>jgi|Phyca11|509650|fgenesh2_kg.PHYCAscaffold_48_#_53_#_4103633:1	Phyca_SSR609	p3	(GCT)4	12	AAATACCAATGACGGCCGAC	CATTGGGCTGAGCTCTTGGA	157	_No FA Found
>jgi|Phyca11|509686|fgenesh2_kg.PHYCAscaffold_48_#_89_#_4096931:3	Phyca_SSR610	p3	(AGC)4	12	TATCCTCCTCCGTGCTCCAA	CATCGAGACGGGAGCTTCTC	279	_No FA Found
>jgi|Phyca11|509825|fgenesh2_kg.PHYCAscaffold_50_#_26_#_4096597:3	Phyca_SSR611	p3	(CAC)4	12	GCAGTGGTAACGAGCAGACT	CAACCTGAGCGACACAAACG	297	_No FA Found
>jgi|Phyca11|509994|fgenesh2_kg.PHYCAscaffold_52_#_50_#_Contig927.1	Phyca_SSR612	p3	(GCA)4	12	TGGTCGCGGTATTGATACGG	TCCGTAACAGTCGCAGTTCC	201	_No FA Found
>jgi|Phyca11|510004|fgenesh2_kg.PHYCAscaffold_52_#_60_#_Contig2141.1	Phyca_SSR613	p3	(GAA)4	12	GAGTGCAAGCTCAAACGCAA	ATGAGCAGGATGTCGGCAAA	238	_No FA Found
>jgi|Phyca11|510006|fgenesh2_kg.PHYCAscaffold_52_#_62_#_Contig4869.1	Phyca_SSR614	p3	(CGT)4	12	GCGTGTCTAGACCCAACGAA	GCAAGTCTCTGCGTCTCCTT	125	_No FA Found
>jgi|Phyca11|510034|fgenesh2_kg.PHYCAscaffold_53_#_19_#_gi|189084234|gb|BT031750.1|	Phyca_SSR615	p3	(AGA)4	12	AGGACGAAGAAACCGAGACG	AATTTCTCCTTCCGCAGCGA	285	_No FA Found
>jgi|Phyca11|510170|fgenesh2_kg.PHYCAscaffold_54_#_64_#_4099846:1	Phyca_SSR616	p3	(GTC)4	12	GCTCCTATTCGACCACGGAG	TTATGCGGCAGGGAAGGATG	207	_No FA Found
>jgi|Phyca11|510199|fgenesh2_kg.PHYCAscaffold_55_#_16_#_4098366:1	Phyca_SSR617	p3	(AGA)4	12	AGGTTGAAGAGCCAGTGCAA	CGCAGCCTCGTTTTCAAACA	257	_No FA Found
>jgi|Phyca11|510266|fgenesh2_kg.PHYCAscaffold_57_#_10_#_Contig1039.1	Phyca_SSR618	p3	(AAG)4	12	AAGTGGAGGAGAAAGCACCG	CTTGAGAGGCCAAGCTCTCC	216	_No FA Found
>jgi|Phyca11|510284|fgenesh2_kg.PHYCAscaffold_57_#_28_#_Contig1282.1	Phyca_SSR619	p3	(GTG)4	12	GCGTCGGTTCTTCTGAAGGA	GTACGTCACGTAGCAACCCA	195	_No FA Found
>jgi|Phyca11|510376|fgenesh2_kg.PHYCAscaffold_59_#_14_#_gi|189084487|gb|BT032003.1|	Phyca_SSR620	p3	(GGT)4	12	AGGTTGTGCCTCGACTATGC	GAGTTGGCGCTGGTAGTTCT	186	_No FA Found
>jgi|Phyca11|510409|fgenesh2_kg.PHYCAscaffold_59_#_47_#_Contig4638.1	Phyca_SSR621	p3	(TCC)4	12	GGGAGATGAAGAAGCCGAGG	AGGACAAGCCATTTCGAGCA	199	_No FA Found
>jgi|Phyca11|510438|fgenesh2_kg.PHYCAscaffold_60_#_26_#_gi|189084613|gb|BT032129.1|	Phyca_SSR622	p3	(GTT)4	12	TTTGTTGCAACTCGCTGAGC	CTCCCTTGCGTTGGCTTCTA	157	_No FA Found
>jgi|Phyca11|510534|fgenesh2_kg.PHYCAscaffold_62_#_5_#_Contig1837.1	Phyca_SSR623	p3	(CGT)4	12	GGCTTCCTCTGTCTGTTGCT	GATCGACTACTCGGCCTTGG	231	_No FA Found
>jgi|Phyca11|510602|fgenesh2_kg.PHYCAscaffold_63_#_41_#_gi|189084821|gb|BT032352.1|	Phyca_SSR624	p3	(AAG)4	12	GCAAGTCCAGATCTCGGAGG	TCTGGGAACGACAGCTTCAC	207	_No FA Found
>jgi|Phyca11|510629|fgenesh2_kg.PHYCAscaffold_64_#_22_#_4101622:1	Phyca_SSR625	p3	(CGC)4	12	CTGTGCAATTGGGTGCTGTG	TGCTCGAGTGAATTGACGCT	236	_No FA Found
>jgi|Phyca11|510656|fgenesh2_kg.PHYCAscaffold_64_#_49_#_4100519:1	Phyca_SSR626	p3	(TGC)4	12	GTGTTATCCGTCGTGCTGCA	TAGTCCAAAGCGCACAAGGT	291	_No FA Found
>jgi|Phyca11|510658|fgenesh2_kg.PHYCAscaffold_64_#_51_#_4104674:1	Phyca_SSR627	p3	(TGC)4	12	GTGCGCAACGAATTCTGGAG	GGATCGACTTGGCGAGTTCT	280	_No FA Found
>jgi|Phyca11|510671|fgenesh2_kg.PHYCAscaffold_65_#_11_#_gi|189084858|gb|BT032389.1|	Phyca_SSR628	p3	(GCA)4	12	CTTCTACGCTATGCTCGCCA	AGATGGCCAAAGGTGCCTTT	150	_No FA Found
>jgi|Phyca11|510686|fgenesh2_kg.PHYCAscaffold_65_#_26_#_Contig1969.1	Phyca_SSR629	p3	(CAA)4	12	CGCAGAAAAACCGTGTGGAG	CTGCATCCTCGTCTGCAGAT	273	_No FA Found
>jgi|Phyca11|510751|fgenesh2_kg.PHYCAscaffold_66_#_25_#_4099975:1	Phyca_SSR630	p3	(GAA)4	12	GCCCGAGACAACTACGACAA	GACGTAGCTCCTCCATCGTG	172	_No FA Found
>jgi|Phyca11|510753|fgenesh2_kg.PHYCAscaffold_66_#_27_#_4099129:1	Phyca_SSR631	p3	(GCG)4	12	GTGCATTGGTGTTTGAGCGT	CTCAACCTCAGCTCTTGCCA	131	_No FA Found
>jgi|Phyca11|510793|fgenesh2_kg.PHYCAscaffold_67_#_4_#_Contig1114.1	Phyca_SSR632	p3	(ACT)4	12	GCACAGACCAGCAACTCAAC	CGTTGGAGCAGTTGTCGTTG	246	_No FA Found
>jgi|Phyca11|510798|fgenesh2_kg.PHYCAscaffold_67_#_9_#_Contig2587.1	Phyca_SSR633	p3	(AGT)4	12	GGGGAAACGAACCTAGCCAA	AAGTTTCCTCGGGTGCAACA	220	_No FA Found
>jgi|Phyca11|510836|fgenesh2_kg.PHYCAscaffold_68_#_12_#_Contig2633.1	Phyca_SSR634	p3	(CCA)4	12	CAGTAGAGGTGAATCGCCCC	TCGCTGTCTCCTTTCGCAAT	294	_No FA Found
>jgi|Phyca11|510938|fgenesh2_kg.PHYCAscaffold_71_#_38_#_Contig2844.1	Phyca_SSR635	p3	(CAG)4	12	GGGCTCCTTACGAAGTTGCT	TGTTGTCGCTCTGGTCCATC	297	_No FA Found
>jgi|Phyca11|510959|fgenesh2_kg.PHYCAscaffold_72_#_4_#_Contig3667.1	Phyca_SSR636	p3	(GGC)4	12	CAACGTAGTGCTCGTGGACT	CGACTCGGTGTAGAAGTCGG	169	_No FA Found
>jgi|Phyca11|511096|fgenesh2_kg.PHYCAscaffold_75_#_6_#_4099660:2	Phyca_SSR637	p3	(GTG)4	12	TCTGCCGAGATACCCGTGTA	AGTCTCCGACTTCGATGAAAA	256	_No FA Found
>jgi|Phyca11|511140|fgenesh2_kg.PHYCAscaffold_76_#_41_#_4099480:1	Phyca_SSR638	p3	(GCA)4	12	TCTCTAAAGTTACTTAACGATGGCC	AGAACTTGAGCGACTGCACA	281	_No FA Found
>jgi|Phyca11|511142|fgenesh2_kg.PHYCAscaffold_76_#_43_#_Contig3107.1	Phyca_SSR639	p3	(GGA)4	12	GAAGCGTTCGTGAAGGAAGC	GCAACCTGCAGCAGTTTCTC	251	_No FA Found
>jgi|Phyca11|511148|fgenesh2_kg.PHYCAscaffold_77_#_3_#_4099640:1	Phyca_SSR640	p3	(CTG)4	12	AAGCCCAGCACCATCTGTAC	GGCCCCGAGATGAACTCAAA	168	_No FA Found
>jgi|Phyca11|511168|fgenesh2_kg.PHYCAscaffold_78_#_3_#_4100385:1	Phyca_SSR641	p3	(TTC)4	12	CCATTCTTCTCCGAGGCAGG	ATCAGTTATTGCCGTGGCCA	129	_No FA Found
>jgi|Phyca11|511213|fgenesh2_kg.PHYCAscaffold_79_#_18_#_4100481:1	Phyca_SSR642	p3	(CTG)4	12	AGTCTCAGTGTCGCCACAAG	GAGGTAACCCGCATCGCATA	168	_No FA Found
>jgi|Phyca11|511287|fgenesh2_kg.PHYCAscaffold_80_#_31_#_4101661:3	Phyca_SSR643	p3	(CCT)4	12	CGTCAACAGCAGCAACAGTC	TCCTGGGTACGTGCAATGAC	251	_No FA Found
>jgi|Phyca11|511390|fgenesh2_kg.PHYCAscaffold_84_#_6_#_4097637:2	Phyca_SSR644	p3	(AGA)4	12	CCCACGCAGGTAACCAAGAT	CGTCACTTCCGTCTTGAGCT	225	_No FA Found
>jgi|Phyca11|511498|fgenesh2_kg.PHYCAscaffold_87_#_4_#_Contig2097.2	Phyca_SSR645	p3	(TTC)4	12	CCTCAGCTCCCTTGGCTTAC	TTCATCGTCCTCAGTGTCGC	280	_No FA Found
>jgi|Phyca11|511527|fgenesh2_kg.PHYCAscaffold_87_#_33_#_Contig1580.1	Phyca_SSR646	p3	(GAT)4	12	ATCCCCGCAACAAACAGCTA	AGACGCAAGCACTTCACGTA	249	_No FA Found
>jgi|Phyca11|511533|fgenesh2_kg.PHYCAscaffold_87_#_39_#_4097537:1	Phyca_SSR647	p3	(GAA)4	12	TATGCAGGACCGAGTGGAGA	CGTCTCCACTTGTGACTGCT	184	_No FA Found
>jgi|Phyca11|511571|fgenesh2_kg.PHYCAscaffold_90_#_5_#_Contig489.1	Phyca_SSR648	p3	(TCG)4	12	GTTGTACTGTGCTGTCGGGA	AATGGCTACTGCGGACGAAA	229	_No FA Found
>jgi|Phyca11|511574|fgenesh2_kg.PHYCAscaffold_90_#_8_#_4097953:1	Phyca_SSR649	p3	(ACG)4	12	AATGGCTACTGCGGACGAAA	GTTGTACTGTGCTGTCGGGA	229	_No FA Found
>jgi|Phyca11|511583|fgenesh2_kg.PHYCAscaffold_90_#_17_#_Contig1518.1	Phyca_SSR650	p3	(ACG)4	12	CCGAGGTCGAGACGATTCTG	GCTCCCGGTACTGTTGAGTC	281	_No FA Found
>jgi|Phyca11|511585|fgenesh2_kg.PHYCAscaffold_90_#_19_#_4098651:1	Phyca_SSR651	p3	(ACG)4	12	CCGAGGTCGAGACGATTCTG	GCTCCCGGTACTGTTGAGTC	281	_No FA Found
>jgi|Phyca11|511597|fgenesh2_kg.PHYCAscaffold_90_#_31_#_4096956:1	Phyca_SSR652	p3	(CGT)4	12	TGTGACGACGAAGGTTGGAG	CCTCTGTTGCCAGCTACGAA	262	_No FA Found
>jgi|Phyca11|511778|fgenesh2_kg.PHYCAscaffold_97_#_28_#_Contig526.2	Phyca_SSR653	p3	(AAG)4	12	CAGAGTCGGAGTCGGATTCG	AATCCGCTTCTCCACGTCTG	254	_No FA Found
>jgi|Phyca11|511781|fgenesh2_kg.PHYCAscaffold_97_#_31_#_4100291:3	Phyca_SSR654	p3	(CAG)4	12	TGGAGTGACGACGACAATGG	GAAAAGCGAGCTGTATGGCG	249	_No FA Found
>jgi|Phyca11|511927|fgenesh2_kg.PHYCAscaffold_105_#_25_#_4098895:1	Phyca_SSR655	p3	(GAG)4	12	TCGAAGCGACCGAAGCTATC	TTGATGCCTTACCATGCCGT	289	_No FA Found
>jgi|Phyca11|512010|fgenesh2_kg.PHYCAscaffold_112_#_15_#_Contig1977.1	Phyca_SSR656	p3	(GAC)4	12	CCCGCAACAATCTCCTTCCT	ATCGTTGGAGGTGTCGGAAC	291	_No FA Found
>jgi|Phyca11|512023|fgenesh2_kg.PHYCAscaffold_117_#_4_#_Contig156.1	Phyca_SSR657	p3	(CTT)4	12	GTTGGAGTGACAACGTTGGC	CCTGCACTTCACCAAACTGC	279	_No FA Found
>jgi|Phyca11|512044|fgenesh2_kg.PHYCAscaffold_119_#_13_#_Contig239.1	Phyca_SSR658	p3	(TTC)4	12	GTACAAGTACCGTGGTGCCA	ACGTGTAGAAAGCCTCCACG	281	_No FA Found
>jgi|Phyca11|512110|fgenesh2_kg.PHYCAscaffold_178_#_1_#_4098474:12	Phyca_SSR659	p3	(GTG)4	12	TGTTGCAGCGCTTTGAGAAC	AAGCCTTGGACCAGATGACG	108	_No FA Found
>jgi|Phyca11|512120|fgenesh2_kg.PHYCAscaffold_191_#_2_#_Contig997.1	Phyca_SSR660	p3	(GAC)4	12	GACTTTACCAGCCTTCGCCT	AGTGAATCGCAAGTGGACGT	255	_No FA Found
>jgi|Phyca11|512124|fgenesh2_kg.PHYCAscaffold_216_#_1_#_Contig4253.1	Phyca_SSR661	p3	(CAG)4	12	TCGATCGTCATTGGAGCGAG	TCTCGCAGATCCAAAAGCGT	189	_No FA Found
>jgi|Phyca11|512192|fgenesh2_kg.PHYCAscaffold_539_#_1_#_4096666:2	Phyca_SSR662	p3	(CTG)4	12	CGCCACGGATATCAACCTGA	ACACGATCACAGCCGAGTTT	282	_No FA Found
>jgi|Phyca11|5152|fgenesh1_pm.PHYCAscaffold_4_#_240	Phyca_SSR663	p3	(GAA)4	12	CGGCTATTGTCAACTTGGCG	TTGCCCTTGCCATCATCCTT	226	_No FA Found
>jgi|Phyca11|5171|fgenesh1_pm.PHYCAscaffold_4_#_259	Phyca_SSR664	p3	(TTC)4	12	CGGTGTTAAGCTTGGCCAAC	GCCAGCGAGCAAGACAAAAA	128	_ABC transporter-like
>jgi|Phyca11|52331|gw1.138.29.1	Phyca_SSR665	p3	(AAG)4	12	CAGTCGGAGGATTGGGTGAC	ACATTTTGCGTTGTCCACCG	150	_No FA Found
>jgi|Phyca11|525124|estExt2_fgenesh1_pm.C_PHYCAscaffold_20058	Phyca_SSR666	p3	(GCA)4	12	AGGTGGACATTTACGCTCCG	TGCGAAATCCGAGTCAGCTT	140	_No FA Found
>jgi|Phyca11|525182|estExt2_fgenesh1_pm.C_PHYCAscaffold_20132	Phyca_SSR667	p3	(TGG)4	12	TGCCGGATCTCTCTAACCCA	GCCGCATCATTAGCTTGGTG	165	_No FA Found
>jgi|Phyca11|525206|estExt2_fgenesh1_pm.C_PHYCAscaffold_20167	Phyca_SSR668	p3	(AAG)4	12	GGCGTTAGAGGACAGAGAGC	GGATCGTCATGTTGCGCTTC	248	_No FA Found
>jgi|Phyca11|525356|estExt2_fgenesh1_pm.C_PHYCAscaffold_30114	Phyca_SSR669	p3	(AGG)4	12	GTGAAGAAACGCAAGCTGCA	TGAAAGATGCGCCTTCACCT	274	_No FA Found
>jgi|Phyca11|525358|estExt2_fgenesh1_pm.C_PHYCAscaffold_30116	Phyca_SSR670	p3	(CAA)4	12	ATCAAGTGGCCGGTGAGATG	TGGTTCGTTGGCATCTCGAA	280	_No FA Found
>jgi|Phyca11|525498|estExt2_fgenesh1_pm.C_PHYCAscaffold_40027	Phyca_SSR671	p3	(GAC)4	12	AAGCAGTACATGGCCACGAA	GATGTGTCTGCTGCCTCCTT	203	_No FA Found
>jgi|Phyca11|525523|estExt2_fgenesh1_pm.C_PHYCAscaffold_40057	Phyca_SSR672	p3	(CGG)4	12	GCTTCTGTTCGTGCAGGTTG	GTTGAACGTCTCAGAACGCG	298	_No FA Found
>jgi|Phyca11|525556|estExt2_fgenesh1_pm.C_PHYCAscaffold_40093	Phyca_SSR673	p3	(TGA)4	12	AGAAAAAGCTCGCGGGATGA	TCGGAAGCTACACTGGCAAG	276	_No FA Found
>jgi|Phyca11|525732|estExt2_fgenesh1_pm.C_PHYCAscaffold_50020	Phyca_SSR674	p3	(GAC)4	12	TGTGGCCAAGCATCTACTGG	CAAAGCGCTGACCGATAAGC	218	_No FA Found
>jgi|Phyca11|525875|estExt2_fgenesh1_pm.C_PHYCAscaffold_50196	Phyca_SSR675	p3	(AGA)4	12	GAGCCACAACAAACACCGAC	TGTTGCACTGGAAGACCACA	161	_No FA Found
>jgi|Phyca11|525885|estExt2_fgenesh1_pm.C_PHYCAscaffold_50210	Phyca_SSR676	p3	(AGA)4	12	ATTGGAACCCACACAGTGCA	TCCTCCCAGATAGCAGGCTT	242	_No FA Found
>jgi|Phyca11|525949|estExt2_fgenesh1_pm.C_PHYCAscaffold_60015	Phyca_SSR677	p3	(AAG)4	12	GCTTCATTAGGCAATGGGCG	TGGACTCCTTGCCTCGTTTC	256	_No FA Found
>jgi|Phyca11|525953|estExt2_fgenesh1_pm.C_PHYCAscaffold_60019	Phyca_SSR678	p3	(AGA)4	12	GCTCGTGCCGTCGAAGTATA	CATCACCTGCGGGTAGTCTC	210	_No FA Found
>jgi|Phyca11|526032|estExt2_fgenesh1_pm.C_PHYCAscaffold_60116	Phyca_SSR679	p3	(GCT)4	12	TGTGGTGGATCCTCGAGCTA	CCCAGATCGCATCTCCACTC	263	_No FA Found
>jgi|Phyca11|526358|estExt2_fgenesh1_pm.C_PHYCAscaffold_90087	Phyca_SSR680	p3	(CTT)4	12	CGTCCCTGTCTCAAGTGCTC	GACCGAGATCACCGTACGTC	274	_No FA Found
>jgi|Phyca11|526496|estExt2_fgenesh1_pm.C_PHYCAscaffold_100043	Phyca_SSR681	p3	(AGA)4	12	TCGGCCGAGAAGGAGTTCTA	CTGCTACTGGACTTGCTGCT	227	_No FA Found
>jgi|Phyca11|526613|estExt2_fgenesh1_pm.C_PHYCAscaffold_110061	Phyca_SSR682	p3	(GAG)4	12	AACCCGAGCTCAAGATGACG	ACCTTGGCTTAGAACTCGGC	211	_No FA Found
>jgi|Phyca11|526731|estExt2_fgenesh1_pm.C_PHYCAscaffold_120086	Phyca_SSR683	p3	(AGA)4	12	GCGGTTGTAGCCAAGAAACG	CGGAGTGACGCCAAAGTTTG	113	_No FA Found
>jgi|Phyca11|526972|estExt2_fgenesh1_pm.C_PHYCAscaffold_140123	Phyca_SSR684	p3	(CGA)4	12	AACGTTCGTGAAGCCTCCAT	TTGGATAGCAGCACGTGAGG	173	_No FA Found
>jgi|Phyca11|526982|estExt2_fgenesh1_pm.C_PHYCAscaffold_150003	Phyca_SSR685	p3	(GAT)4	12	GCAAGCGACGATGACATGAC	CTCTCGTCGTCGCTCTCTTC	107	_No FA Found
>jgi|Phyca11|527211|estExt2_fgenesh1_pm.C_PHYCAscaffold_170091	Phyca_SSR686	p3	(ACG)4	12	CTTCCGGACAGCATGGAACT	ACGTTCGATTCCGTCCTCAC	216	_No FA Found
>jgi|Phyca11|527595|estExt2_fgenesh1_pm.C_PHYCAscaffold_200135	Phyca_SSR687	p3	(TCC)4	12	TTTCATGCCGTGCGTCATTC	GATTTGGTCGCAGATGCAGC	144	_No FA Found
>jgi|Phyca11|527618|estExt2_fgenesh1_pm.C_PHYCAscaffold_210020	Phyca_SSR688	p3	(CAA)4	12	ATCAGCAACAAGGACCTCCG	TGCTTAGGTGCTTGAGAGGC	208	_No FA Found
>jgi|Phyca11|527667|estExt2_fgenesh1_pm.C_PHYCAscaffold_210082	Phyca_SSR689	p3	(GGA)4	12	AGCAACCGACGAGAACTGAG	TTCAGGAAGTTCCCAGCGTC	112	_No FA Found
>jgi|Phyca11|527674|estExt2_fgenesh1_pm.C_PHYCAscaffold_210092	Phyca_SSR690	p3	(CAG)4	12	CTCGATGATCCCTTCAGGCC	GACGCTCTTGACCTTCTGCT	145	_No FA Found
>jgi|Phyca11|527718|estExt2_fgenesh1_pm.C_PHYCAscaffold_220027	Phyca_SSR691	p3	(GCT)4	12	AGGAGACGGTACTTCGAGCT	AAGATGCGACACAGACCCAG	283	_No FA Found
>jgi|Phyca11|527819|estExt2_fgenesh1_pm.C_PHYCAscaffold_230038	Phyca_SSR692	p3	(TGG)4	12	GACCGCCCCGAAATTATTGC	CAGTACTCCGGTTCCACACC	179	_No FA Found
>jgi|Phyca11|527845|estExt2_fgenesh1_pm.C_PHYCAscaffold_230070	Phyca_SSR693	p3	(CTC)4	12	AGCTCGGACTTTGACGTTGT	CTGAGCGCAAGTCGAACATG	244	_No FA Found
>jgi|Phyca11|527885|estExt2_fgenesh1_pm.C_PHYCAscaffold_230116	Phyca_SSR694	p3	(AAG)4	12	TTTTACGCGGAAGGAGGACC	CTGCACCTGAAAGAGCTCCA	179	_No FA Found
>jgi|Phyca11|527887|estExt2_fgenesh1_pm.C_PHYCAscaffold_240003	Phyca_SSR695	p3	(AAG)4	12	CTTCAGTGGACGCTGGTTCT	GCCACCCACTCGTCATGTAA	283	_No FA Found
>jgi|Phyca11|527893|estExt2_fgenesh1_pm.C_PHYCAscaffold_240009	Phyca_SSR696	p3	(AGC)4	12	CAAACGCTTCAACGACAGCA	TTGCGCTCGTGAAGTTTGTG	229	_No FA Found
>jgi|Phyca11|527901|estExt2_fgenesh1_pm.C_PHYCAscaffold_240017	Phyca_SSR697	p3	(GAC)4	12	CAACGACAACCACAACGACC	GGCAAATTGGTGCATGAGCT	223	_No FA Found
>jgi|Phyca11|527908|estExt2_fgenesh1_pm.C_PHYCAscaffold_240027	Phyca_SSR698	p3	(TCG)4	12	AACCCATACGCTCACATGCA	GCCGATGGGATAGTACCAGC	198	_No FA Found
>jgi|Phyca11|528008|estExt2_fgenesh1_pm.C_PHYCAscaffold_250067	Phyca_SSR699	p3	(TGC)4	12	TGCTGCTGAAGACACTGGAG	AGATCGAAGAGGCTTACGCG	226	_No FA Found
>jgi|Phyca11|528038|estExt2_fgenesh1_pm.C_PHYCAscaffold_260026	Phyca_SSR700	p3	(TCG)4	12	TGTACAAGGACAAGGGCGAC	CACCTTGTTGTTCAGGTGCG	287	_No FA Found
>jgi|Phyca11|528165|estExt2_fgenesh1_pm.C_PHYCAscaffold_270069	Phyca_SSR701	p3	(GAG)4	12	TCAGAGCTCTTTCCAGCAGC	GTGCTTGCACACTCAGTTGG	188	_No FA Found
>jgi|Phyca11|528181|estExt2_fgenesh1_pm.C_PHYCAscaffold_270085	Phyca_SSR702	p3	(TGA)4	12	GTGGCGGAGTCTATGACGAG	GCTGCCACCATTCTTTTCGG	185	_No FA Found
>jgi|Phyca11|528249|estExt2_fgenesh1_pm.C_PHYCAscaffold_270160	Phyca_SSR703	p3	(ACG)4	12	AGCTGCTCGAGTACAAACCC	CCAGCCGTACTTCTCAACGT	257	_No FA Found
>jgi|Phyca11|528365|estExt2_fgenesh1_pm.C_PHYCAscaffold_290051	Phyca_SSR704	p3	(CAG)4	12	CTAAGTCTCGACCCGACGTG	CACTGCTCTGCTCACTGTCA	177	_No FA Found
>jgi|Phyca11|528395|estExt2_fgenesh1_pm.C_PHYCAscaffold_290091	Phyca_SSR705	p3	(CAA)4	12	TGTACGCCTACAACGTGCTT	TTCAGCGAGAAGAGCAGCAA	290	_No FA Found
>jgi|Phyca11|528429|estExt2_fgenesh1_pm.C_PHYCAscaffold_300020	Phyca_SSR706	p3	(GTC)4	12	GAATGGCAATTCGGTCACGG	GACCACATCACTCAGCGGAA	172	_No FA Found
>jgi|Phyca11|528598|estExt2_fgenesh1_pm.C_PHYCAscaffold_310081	Phyca_SSR707	p3	(GTG)4	12	ACGATGACAGTGGCGGTATC	TGCGGGCTGGAATACTGTTT	282	_No FA Found
>jgi|Phyca11|528693|estExt2_fgenesh1_pm.C_PHYCAscaffold_320110	Phyca_SSR708	p3	(ACA)4	12	CCGAAAACGCACTGAAGTCG	CGCCAACCAGAAAGTCTCCT	185	_No FA Found
>jgi|Phyca11|528723|estExt2_fgenesh1_pm.C_PHYCAscaffold_330042	Phyca_SSR709	p3	(AGG)4	12	CAGGAAGCTTTGGAGACGGT	GTACACGTTCGTTATGCCGC	285	_No FA Found
>jgi|Phyca11|528779|estExt2_fgenesh1_pm.C_PHYCAscaffold_330105	Phyca_SSR710	p3	(AAG)4	12	AACGTGAAGGAGACGAGCTG	GGGTCTCCAGTTCACGAAGG	276	_No FA Found
>jgi|Phyca11|528877|estExt2_fgenesh1_pm.C_PHYCAscaffold_350023	Phyca_SSR711	p3	(GCT)4	12	CCTTTGCTTTGGGTGCGATC	TAGTCTTGCGCAGGTTCTGG	184	_No FA Found
>jgi|Phyca11|528890|estExt2_fgenesh1_pm.C_PHYCAscaffold_350037	Phyca_SSR712	p3	(GAC)4	12	TGGTACAGTCAGTTTGGGGC	GTCATGAGGGGAAGACGGAC	297	_No FA Found
>jgi|Phyca11|528942|estExt2_fgenesh1_pm.C_PHYCAscaffold_350100	Phyca_SSR713	p3	(GCT)4	12	TTCTAGAGCGCTACGTGCAG	GTCGAGCCCGCGAATAAAAC	227	_No FA Found
>jgi|Phyca11|528957|estExt2_fgenesh1_pm.C_PHYCAscaffold_360022	Phyca_SSR714	p3	(GGA)4	12	TGAAGCCATGTTGTTGCGTG	CGTTCTCTCCGTTGCTGTCT	164	_No FA Found
>jgi|Phyca11|529156|estExt2_fgenesh1_pm.C_PHYCAscaffold_390040	Phyca_SSR715	p3	(CCA)4	12	CTCTGTGCCGAAGACTCCAA	ATCATCTCTGCCATGCCGAG	271	_No FA Found
>jgi|Phyca11|529235|estExt2_fgenesh1_pm.C_PHYCAscaffold_400066	Phyca_SSR716	p3	(GGA)4	12	GGAAGGACGCAGAGAACGAA	CTGTGGTGGGGAGCTTGTAG	269	_No FA Found
>jgi|Phyca11|529249|estExt2_fgenesh1_pm.C_PHYCAscaffold_400087	Phyca_SSR717	p3	(AAG)4	12	CAGAAGCGACTCCAAGAGGG	GTCTCCACTGCATTCCGGAA	137	_No FA Found
>jgi|Phyca11|529355|estExt2_fgenesh1_pm.C_PHYCAscaffold_420044	Phyca_SSR718	p3	(AGA)4	12	AGGACACTCATGCCGAACAG	ACGTGTTCCCCGTCATCTTC	274	_No FA Found
>jgi|Phyca11|529418|estExt2_fgenesh1_pm.C_PHYCAscaffold_430023	Phyca_SSR719	p3	(CTT)4	12	GCAGGATGGGGAAGAGAACC	AAATCACCGCCCCGTACAAA	299	_No FA Found
>jgi|Phyca11|529424|estExt2_fgenesh1_pm.C_PHYCAscaffold_430030	Phyca_SSR720	p3	(CCA)4	12	GAGCAAAAGAAACGCCAGCA	ATGCTTTCGACCCGGAAGTT	156	_No FA Found
>jgi|Phyca11|529532|estExt2_fgenesh1_pm.C_PHYCAscaffold_440043	Phyca_SSR721	p3	(GAG)4	12	CGCTTTTTCCGCTGCGTATT	CGTCTTGAGCTCCGAAACCT	226	_No FA Found
>jgi|Phyca11|529559|estExt2_fgenesh1_pm.C_PHYCAscaffold_460012	Phyca_SSR722	p3	(AGA)4	12	ACCACAGAACAGTTGGTGCA	TCCTCCGAATGTCGAGTCCT	129	_No FA Found
>jgi|Phyca11|529600|estExt2_fgenesh1_pm.C_PHYCAscaffold_460065	Phyca_SSR723	p3	(AAG)4	12	GACGTGGCTGTTGAGAAGGA	CGCGCAGTAGTAGCATGGTA	297	_No FA Found
>jgi|Phyca11|529620|estExt2_fgenesh1_pm.C_PHYCAscaffold_460092	Phyca_SSR724	p3	(AGG)4	12	GATGAAAATCGAGCGCCCAC	CACGCTTCCTGATCATTGCG	293	_No FA Found
>jgi|Phyca11|529649|estExt2_fgenesh1_pm.C_PHYCAscaffold_470025	Phyca_SSR725	p3	(GCA)4	12	TGTGTTCGGTGCACGTATGA	AAGTCCGAGCCGAACTTGTC	132	_No FA Found
>jgi|Phyca11|529791|estExt2_fgenesh1_pm.C_PHYCAscaffold_490008	Phyca_SSR726	p3	(AGA)4	12	AGAAAGCCGACGCGATAGAG	TGTGGTCATTTGATCTTCACTTCG	135	_No FA Found
>jgi|Phyca11|529849|estExt2_fgenesh1_pm.C_PHYCAscaffold_490086	Phyca_SSR727	p3	(CAA)4	12	GAGGCATAGTCCCTGGCATG	CGCCACCATCCATAGCGTAA	291	_No FA Found
>jgi|Phyca11|529932|estExt2_fgenesh1_pm.C_PHYCAscaffold_510040	Phyca_SSR728	p3	(CTT)4	12	ATGCTGGTGACGTACTGCC	CGTCTCCTTGCAGCTGGTTA	190	_No FA Found
>jgi|Phyca11|530200|estExt2_fgenesh1_pm.C_PHYCAscaffold_580039	Phyca_SSR729	p3	(CAG)4	12	ATGGAGATGCAACGCCTTGA	GCTGCCACGAATTTTGGTGT	151	_No FA Found
>jgi|Phyca11|530299|estExt2_fgenesh1_pm.C_PHYCAscaffold_610001	Phyca_SSR730	p3	(CTT)4	12	CATCACCCTGTTCGTGACCA	ACATTCGCCACCTTCTCGTT	162	_No FA Found
>jgi|Phyca11|530583|estExt2_fgenesh1_pm.C_PHYCAscaffold_700023	Phyca_SSR731	p3	(GCT)4	12	GACGACCAACCTGGAAACCT	TCCCCGTACCAAAAGTCGTG	292	_No FA Found
>jgi|Phyca11|530603|estExt2_fgenesh1_pm.C_PHYCAscaffold_710011	Phyca_SSR732	p3	(AGC)4	12	CCCAGAAGCAGCAGGATGAA	AGGATCAATGAGCAGTGGTCTG	231	_No FA Found
>jgi|Phyca11|530616|estExt2_fgenesh1_pm.C_PHYCAscaffold_710025	Phyca_SSR733	p3	(ACG)4	12	GTAAAGCTGCCCGCAACAAA	TCGGCTCTCCAAAATGTCCC	236	_No FA Found
>jgi|Phyca11|530940|estExt2_fgenesh1_pm.C_PHYCAscaffold_850011	Phyca_SSR734	p3	(AAG)4	12	GAACAGCCAGGAAGCCTCAA	TGTCGGCGTCCATATTCGAG	152	_No FA Found
>jgi|Phyca11|531266|estExt2_fgenesh1_pm.C_PHYCAscaffold_1040013	Phyca_SSR735	p3	(GCG)4	12	CGACGACGACGATGGAAACT	CCTCCGACTGGAAATCGTCG	245	_No FA Found
>jgi|Phyca11|531269|estExt2_fgenesh1_pm.C_PHYCAscaffold_1040019	Phyca_SSR736	p3	(TCG)4	12	GACGATCGTCCGAGTCTTCC	ACTGCTGTCACTTGGGCTAC	275	_No FA Found
>jgi|Phyca11|531377|estExt2_fgenesh1_pm.C_PHYCAscaffold_1290003	Phyca_SSR737	p3	(GCT)4	12	ACTGCAGGTGGATCTCAAGC	CTGCAGGTGGCTTTGGTAGA	296	_No FA Found
>jgi|Phyca11|531500|estExt2_fgenesh1_pg.C_PHYCAscaffold_10078	Phyca_SSR738	p3	(GAA)4	12	TTTACCCGTTCAGCCTCCAC	CTACCGTTTCTGGTGCTGGT	116	_No FA Found
>jgi|Phyca11|531502|estExt2_fgenesh1_pg.C_PHYCAscaffold_10080	Phyca_SSR739	p3	(GAA)4	12	GGTGGCACCTCGAAGAAGAA	TGTTCTCCGTTCTCAGTGGC	278	_No FA Found
>jgi|Phyca11|531577|estExt2_fgenesh1_pg.C_PHYCAscaffold_10205	Phyca_SSR740	p3	(GAA)4	12	AGCAGACGAGCCAGAAGAAC	TTTAGTGCTGCGTCGTCCTT	129	_No FA Found
>jgi|Phyca11|531832|estExt2_fgenesh1_pg.C_PHYCAscaffold_20218	Phyca_SSR741	p3	(GCT)4	12	ACGGTCGAACGAAGCACTAG	GGCTTCCAGTGCAATGGTTG	247	_No FA Found
>jgi|Phyca11|532007|estExt2_fgenesh1_pg.C_PHYCAscaffold_30180	Phyca_SSR742	p3	(CAG)4	12	TTCAGGGACATCGTTCCAGC	GTAGAACTGCGGGGCTGATT	300	_No FA Found
>jgi|Phyca11|532069|estExt2_fgenesh1_pg.C_PHYCAscaffold_30261	Phyca_SSR743	p3	(ACA)4	12	CAGACGGACGCCAACAATTC	GAGACTCGTCTTCCCTGTGC	252	_No FA Found
>jgi|Phyca11|532072|estExt2_fgenesh1_pg.C_PHYCAscaffold_30264	Phyca_SSR744	p3	(GCA)4	12	GGAGAGAGATGCCTGCGTAC	GCGTCGAGAACTGGAGGAAA	226	_No FA Found
>jgi|Phyca11|532176|estExt2_fgenesh1_pg.C_PHYCAscaffold_40118	Phyca_SSR745	p3	(GAC)4	12	CTGCCTTAGCCGAGATCCTG	CCTTCGAGCACCACTTCCAT	268	_No FA Found
>jgi|Phyca11|532286|estExt2_fgenesh1_pg.C_PHYCAscaffold_40263	Phyca_SSR746	p3	(AGG)4	12	CGCACTGGACAAGTTTGACG	GCTTGGAGCTCTTCGTGAGT	203	_No FA Found
>jgi|Phyca11|532303|estExt2_fgenesh1_pg.C_PHYCAscaffold_40284	Phyca_SSR747	p3	(CAA)4	12	GTCCCTCGATCGAACGGTAC	ATCCGCGTACGAGTCAGTTC	288	_No FA Found
>jgi|Phyca11|532429|estExt2_fgenesh1_pg.C_PHYCAscaffold_50166	Phyca_SSR748	p3	(AGA)4	12	ATGTGTTCTTAGCCTCGGCC	GGTATCCTCCTGGGGGTGAT	277	_No FA Found
>jgi|Phyca11|532601|estExt2_fgenesh1_pg.C_PHYCAscaffold_60140	Phyca_SSR749	p3	(GAT)4	12	CCATCGACTGCTACCATCCC	GTAGGACGTCGAGGAGGGAT	299	_No FA Found
>jgi|Phyca11|532615|estExt2_fgenesh1_pg.C_PHYCAscaffold_60161	Phyca_SSR750	p3	(AAG)4	12	TCGTGGCTAATGGGAGCATC	CAGGCTGTCTGCTCTTCCTC	280	_No FA Found
>jgi|Phyca11|532745|estExt2_fgenesh1_pg.C_PHYCAscaffold_80012	Phyca_SSR751	p3	(GCT)4	12	GAATCGCTCAAAGACGCGTC	ACTCAAACTCTGGCACTCCG	199	_No FA Found
>jgi|Phyca11|532846|estExt2_fgenesh1_pg.C_PHYCAscaffold_80154	Phyca_SSR752	p3	(GAT)4	12	GCATCAACGCGTCAGCTAAG	TTTCGGTGCTGGAGCTTCAT	287	_No FA Found
>jgi|Phyca11|533060|estExt2_fgenesh1_pg.C_PHYCAscaffold_100047	Phyca_SSR753	p3	(CTT)4	12	CTGCTACTGGACTTGCTGCT	TCGGCCGAGAAGGAGTTCTA	227	_No FA Found
>jgi|Phyca11|533117|estExt2_fgenesh1_pg.C_PHYCAscaffold_100126	Phyca_SSR754	p3	(GGA)4	12	GAATCTACGAGCGCTCCGAA	CTTCTTCAAAGCCGCAGCAG	300	_No FA Found
>jgi|Phyca11|533155|estExt2_fgenesh1_pg.C_PHYCAscaffold_110021	Phyca_SSR755	p3	(CGA)4	12	TCCACACCCAACGCTGTAC	TGATACTGGTCGCGGATGTG	269	_No FA Found
>jgi|Phyca11|533185|estExt2_fgenesh1_pg.C_PHYCAscaffold_110062	Phyca_SSR756	p3	(GAA)4	12	AGCGAGCTCCATCATCTTCG	ACGCATTTCATTCTGGCTTCTC	115	_No FA Found
>jgi|Phyca11|533460|estExt2_fgenesh1_pg.C_PHYCAscaffold_140029	Phyca_SSR757	p3	(ACG)4	12	CGACACGAACAACGAGATGC	ATGGTTGTGCTCCCTTCTCG	128	_No FA Found
>jgi|Phyca11|533584|estExt2_fgenesh1_pg.C_PHYCAscaffold_150062	Phyca_SSR758	p3	(GAA)4	12	AAGGTGGAGATGGAGACGGA	CTCCGTCAGTGTATCCACCG	228	_No FA Found
>jgi|Phyca11|533633|estExt2_fgenesh1_pg.C_PHYCAscaffold_150127	Phyca_SSR759	p3	(GAA)4	12	GACGTCATAGCCTCCGACAG	CTGCGTCAGGAGCTTCTGAA	234	_No FA Found
>jgi|Phyca11|533658|estExt2_fgenesh1_pg.C_PHYCAscaffold_160024	Phyca_SSR760	p3	(AAG)4	12	AACTCTCAAGGAGCTCGTGC	GGCCCGTAGATTGAGTAGCC	225	_No FA Found
>jgi|Phyca11|533673|estExt2_fgenesh1_pg.C_PHYCAscaffold_160046	Phyca_SSR761	p3	(GAC)4	12	CGTACGAGAGGGAGGTTTCG	TGCGGTGTGAGTTCTTCCTC	204	_No FA Found
>jgi|Phyca11|533823|estExt2_fgenesh1_pg.C_PHYCAscaffold_170159	Phyca_SSR762	p3	(CAG)4	12	TCTCCGCAATGTTTCGGTCA	AAAGGACGGATCGCCAACTT	260	_No FA Found
>jgi|Phyca11|534078|estExt2_fgenesh1_pg.C_PHYCAscaffold_200046	Phyca_SSR763	p3	(CTG)4	12	AGGCGTTTAAATGGCCTCGA	ATATCCGCTACCACACGCTG	237	_No FA Found
>jgi|Phyca11|534123|estExt2_fgenesh1_pg.C_PHYCAscaffold_200110	Phyca_SSR764	p3	(CGA)4	12	CTGTCCAACGCAGAGCTGTA	GAGGGTTCAACAGACTGCGA	253	_No FA Found
>jgi|Phyca11|534149|estExt2_fgenesh1_pg.C_PHYCAscaffold_200140	Phyca_SSR765	p3	(AGG)4	12	AACTCGAGGGTTTCCGCAAT	GACGGTAGCGCGTTGAGATA	283	_No FA Found
>jgi|Phyca11|534200|estExt2_fgenesh1_pg.C_PHYCAscaffold_210041	Phyca_SSR766	p3	(TTC)4	12	GTTTGTGGTGACGCTGTTCC	GGAGAAGAGGACGCAAACCA	121	_No FA Found
>jgi|Phyca11|534256|estExt2_fgenesh1_pg.C_PHYCAscaffold_210124	Phyca_SSR767	p3	(GGA)4	12	GTAGGCAAGCCCATCTTCGT	CCCGAACCGTTGATCACAGA	266	_No FA Found
>jgi|Phyca11|534276|estExt2_fgenesh1_pg.C_PHYCAscaffold_220016	Phyca_SSR768	p3	(GAC)4	12	TTCTTCGTGCTCTTCGTGCT	GTGTTTCCGGAGACTGGAGG	215	_No FA Found
>jgi|Phyca11|534354|estExt2_fgenesh1_pg.C_PHYCAscaffold_230001	Phyca_SSR769	p3	(AAG)4	12	TGGGAGCCTATCAGTGACGA	TCAATGAGTCCGTCTCGCAG	269	_No FA Found
>jgi|Phyca11|534363|estExt2_fgenesh1_pg.C_PHYCAscaffold_230011	Phyca_SSR770	p3	(AAG)4	12	CAACCAGCGCAAAAAGACGA	CGTTCTAGGACGAGGCAGAC	215	_No FA Found
>jgi|Phyca11|534447|estExt2_fgenesh1_pg.C_PHYCAscaffold_230117	Phyca_SSR771	p3	(CGT)4	12	ATTCTCTGCGCTCGTAGACG	GAATGTTGTTGTACGGGCCG	160	_No FA Found
>jgi|Phyca11|534488|estExt2_fgenesh1_pg.C_PHYCAscaffold_240048	Phyca_SSR772	p3	(GAA)4	12	ATTGGCAAGACTGAGCACGA	CAGTGACGAGACCAAGCACT	262	_No FA Found
>jgi|Phyca11|534702|estExt2_fgenesh1_pg.C_PHYCAscaffold_270031	Phyca_SSR773	p3	(GAA)4	12	TGTTGACTCCGATTGCAGCT	CACCTCACCGTTCGATTCCA	299	_No FA Found
>jgi|Phyca11|534813|estExt2_fgenesh1_pg.C_PHYCAscaffold_280056	Phyca_SSR774	p3	(AGA)4	12	GGACTCAGTGGCGTATCTCG	CTCCTTCTTCTGCCGCTTCA	235	_No FA Found
>jgi|Phyca11|534864|estExt2_fgenesh1_pg.C_PHYCAscaffold_290016	Phyca_SSR775	p3	(CAG)4	12	TGGTGAGTCAGCAGATGCAG	TAAATGGGTGGCACGCTCTT	224	_No FA Found
>jgi|Phyca11|535057|estExt2_fgenesh1_pg.C_PHYCAscaffold_310044	Phyca_SSR776	p3	(AGG)4	12	GTGAAGGAGCTGGTGTTCGA	GAGTCCACATGCGTGACTGA	236	_No FA Found
>jgi|Phyca11|535074|estExt2_fgenesh1_pg.C_PHYCAscaffold_310065	Phyca_SSR777	p3	(CAA)4	12	GTGGAGGATGAGTCTGTGGC	AGAAAGAGTCGGGTTGGCTG	288	_No FA Found
>jgi|Phyca11|535097|estExt2_fgenesh1_pg.C_PHYCAscaffold_310096	Phyca_SSR778	p3	(AAG)4	12	GGAGAACCTGCGTTTCCGTA	CAGACCAGCAAGCATACGGA	253	_No FA Found
>jgi|Phyca11|535165|estExt2_fgenesh1_pg.C_PHYCAscaffold_320081	Phyca_SSR779	p3	(TGC)4	12	AACCGCATTTTCGAGGAGGT	GTCGTACGTGTCGTCATGGA	294	_No FA Found
>jgi|Phyca11|535286|estExt2_fgenesh1_pg.C_PHYCAscaffold_330120	Phyca_SSR780	p3	(GCT)4	12	CACGAACGACCAGAACCTGA	TAAGATTGCCAGCGACACGT	190	_No FA Found
>jgi|Phyca11|535325|estExt2_fgenesh1_pg.C_PHYCAscaffold_340047	Phyca_SSR781	p3	(AGA)4	12	GCTCGTGCTCGACTTATGGA	GTTGCTCTCGCTTCGTCTCT	268	_No FA Found
>jgi|Phyca11|535379|estExt2_fgenesh1_pg.C_PHYCAscaffold_350032	Phyca_SSR782	p3	(AGA)4	12	TAATCCGCTGTCTACCGCAC	AAAGCGGTAGTTGGCATGGA	266	_No FA Found
>jgi|Phyca11|535447|estExt2_fgenesh1_pg.C_PHYCAscaffold_360034	Phyca_SSR783	p3	(GCT)4	12	CATCGGAATCGGGAGGAAGG	TCCTGTTGTCGTGTAGCCAC	181	_No FA Found
>jgi|Phyca11|535506|estExt2_fgenesh1_pg.C_PHYCAscaffold_370049	Phyca_SSR784	p3	(TGA)4	12	TGGCGAATGTCCGTACAACA	GCCAAAACACAGCCAAGAGG	272	_No FA Found
>jgi|Phyca11|535610|estExt2_fgenesh1_pg.C_PHYCAscaffold_390007	Phyca_SSR785	p3	(GGA)4	12	TCCGTCGTCAATCCATGGTG	CTGGTCGTCGTTGTACCACA	266	_No FA Found
>jgi|Phyca11|535691|estExt2_fgenesh1_pg.C_PHYCAscaffold_400059	Phyca_SSR786	p3	(GAT)4	12	TTTCGCGTCCCACTTAACGA	TCGTTCTAGCGGCTGATGAC	257	_No FA Found
>jgi|Phyca11|535709|estExt2_fgenesh1_pg.C_PHYCAscaffold_400083	Phyca_SSR787	p3	(ACA)4	12	TCGCAAACATTGACAGCAGC	GCATCGAACAGTGCGTCTTC	211	_No FA Found
>jgi|Phyca11|535901|estExt2_fgenesh1_pg.C_PHYCAscaffold_430052	Phyca_SSR788	p3	(AGC)4	12	ATGCCGTAGATCGTCAGCAG	ACGGGATGACTTATGTGGGC	277	_No FA Found
>jgi|Phyca11|536029|estExt2_fgenesh1_pg.C_PHYCAscaffold_460057	Phyca_SSR789	p3	(TCT)4	12	ATTCCCGAGAGCTCTTCCCT	CACGAGGTTCTTGGTCGACA	214	_No FA Found
>jgi|Phyca11|536081|estExt2_fgenesh1_pg.C_PHYCAscaffold_470035	Phyca_SSR790	p3	(GCA)4	12	TGTGTTCGGTGCACGTATGA	AAGTCCGAGCCGAACTTGTC	132	_No FA Found
>jgi|Phyca11|536099|estExt2_fgenesh1_pg.C_PHYCAscaffold_470061	Phyca_SSR791	p3	(CTT)4	12	TATGAGTGCGTTGGGCTCTG	TCCACGTCGGAGAAGAGACT	264	_No FA Found
>jgi|Phyca11|536234|estExt2_fgenesh1_pg.C_PHYCAscaffold_490049	Phyca_SSR792	p3	(GAG)4	12	TGGACGTGGCTCAAGAGAAC	GCTGCCGTTCTACATGAGGT	263	_No FA Found
>jgi|Phyca11|536369|estExt2_fgenesh1_pg.C_PHYCAscaffold_520008	Phyca_SSR793	p3	(GCT)4	12	CGGCGCAAAGGAAAACAAGA	CGTCCTTGGCGTTCGTTTTT	293	_No FA Found
>jgi|Phyca11|536486|estExt2_fgenesh1_pg.C_PHYCAscaffold_540035	Phyca_SSR794	p3	(GAC)4	12	GCACGACGTGACACTACAGA	TGCTTGTCGCTCGTGAAGAT	283	_No FA Found
>jgi|Phyca11|536708|estExt2_fgenesh1_pg.C_PHYCAscaffold_610002	Phyca_SSR795	p3	(CTT)4	12	ACTCGCACATCGGTCTCATC	CCCACATACGTACATGCCGA	265	_No FA Found
>jgi|Phyca11|536980|estExt2_fgenesh1_pg.C_PHYCAscaffold_700024	Phyca_SSR796	p3	(GCT)4	12	CTCGTTGGTGAGCAGAAGGT	TTGCTTTCCATGCACTTGCC	260	_No FA Found
>jgi|Phyca11|537189|estExt2_fgenesh1_pg.C_PHYCAscaffold_770031	Phyca_SSR797	p3	(GAA)4	12	ACAACAGCGGAAGAAGGAGG	TCGCCGTCCGTAAAGTCAAA	213	_No FA Found
>jgi|Phyca11|537323|estExt2_fgenesh1_pg.C_PHYCAscaffold_840018	Phyca_SSR798	p3	(TCT)4	12	TGAGGTTCTTACGTGGCAGC	CCAGCATAGCACGCAATGAC	261	_No FA Found
>jgi|Phyca11|537682|estExt2_fgenesh1_pg.C_PHYCAscaffold_1050015	Phyca_SSR799	p3	(GCT)4	12	GCTCCAGCTGATCCAGTTGT	ACGTCACGAATGAACAGGCT	284	_No FA Found
>jgi|Phyca11|537721|estExt2_fgenesh1_pg.C_PHYCAscaffold_1090004	Phyca_SSR800	p3	(CCG)4	12	CTGCTTCGGAGTATGCTCGT	TCACGTCCGTGTCCTCCTTA	294	_No FA Found
>jgi|Phyca11|537876|estExt2_fgenesh1_pg.C_PHYCAscaffold_6630001	Phyca_SSR801	p3	(CGA)4	12	AGAAGGTCGAGGAGGAGGAC	TCTTATGATGCCGCTGGTCC	213	_No FA Found
>jgi|Phyca11|537937|estExt2_Genewise1Plus.C_PHYCAscaffold_10056	Phyca_SSR802	p3	(ACT)4	12	ACTTGGCCGGCTTTGAAAAC	ACGTCCTTAAGGAGCTGCAC	286	_No FA Found
>jgi|Phyca11|538207|estExt2_Genewise1Plus.C_PHYCAscaffold_10697	Phyca_SSR803	p3	(AGA)4	12	AAGCTGCAGCAGAATCGAGT	TGACGGTAAGATATGTTCTCGTCT	225	_No FA Found
>jgi|Phyca11|538759|estExt2_Genewise1Plus.C_PHYCAscaffold_20374	Phyca_SSR804	p3	(AGG)4	12	ACTGGAAAGAGCAGTCTGCC	TTCCAGGACCGAAACCCTTG	156	_No FA Found
>jgi|Phyca11|538968|estExt2_Genewise1Plus.C_PHYCAscaffold_20725	Phyca_SSR805	p3	(CTC)4	12	CCATCGAGTTCGTCCGAGTC	ACCTCGACTCTGGTACCGAA	296	_No FA Found
>jgi|Phyca11|539340|estExt2_Genewise1Plus.C_PHYCAscaffold_30288	Phyca_SSR806	p3	(GAA)4	12	CTGCTCAGCAAACACGCTTT	TTGGACGAAGAGGGAATCGC	265	_No FA Found
>jgi|Phyca11|539475|estExt2_Genewise1Plus.C_PHYCAscaffold_30522	Phyca_SSR807	p3	(CAC)4	12	ATCGCAGGTTGATCAGGCAA	TGATGACGTGTGTGATGCCA	176	_No FA Found
>jgi|Phyca11|539640|estExt2_Genewise1Plus.C_PHYCAscaffold_30869	Phyca_SSR808	p3	(AGG)4	12	TGTTCGTGACTAAGGACGGC	ACGAAGTATGGTCCAGCACC	264	_No FA Found
>jgi|Phyca11|539721|estExt2_Genewise1Plus.C_PHYCAscaffold_30964	Phyca_SSR809	p3	(GCT)4	12	GTGGTGGCTTCGAGATTGGA	GGAGAGAGATGCCTGCGTAC	231	_No FA Found
>jgi|Phyca11|53999|gw1.13.151.1	Phyca_SSR810	p3	(AGC)4	12	GCTTCCTAGACAAGCACCGT	CTCTTGAGTGGGTTCGGCTT	259	_IQ calmodulin-binding region
>jgi|Phyca11|540026|estExt2_Genewise1Plus.C_PHYCAscaffold_40357	Phyca_SSR811	p3	(CGT)4	12	AGAGAAGTGCGTGAATGGGG	ACACTCCTCAAGACGTGCTG	259	_No FA Found
>jgi|Phyca11|540044|estExt2_Genewise1Plus.C_PHYCAscaffold_40375	Phyca_SSR812	p3	(CAG)4	12	ATGCCTACTCCTGGTGCCTA	GGTGCATGGTTTCCAGGGTA	245	_No FA Found
>jgi|Phyca11|540210|estExt2_Genewise1Plus.C_PHYCAscaffold_40634	Phyca_SSR813	p3	(GAA)4	12	TACCGCTGCATTCAACGACT	TTCTCACCCGGCACCTTTTT	147	_No FA Found
>jgi|Phyca11|540342|estExt2_Genewise1Plus.C_PHYCAscaffold_40832	Phyca_SSR814	p3	(CGT)4	12	CCCCACAGTATGTTCGACCC	GGCAAGAAGACATGGAGGCT	121	_No FA Found
>jgi|Phyca11|540391|estExt2_Genewise1Plus.C_PHYCAscaffold_40891	Phyca_SSR815	p3	(AAC)4	12	GTGGATTACCGTCAAACGCG	GAGTAGATCGACGCCTGGTG	260	_No FA Found
>jgi|Phyca11|540937|estExt2_Genewise1Plus.C_PHYCAscaffold_50854	Phyca_SSR816	p3	(TCT)4	12	GGTCTCCGTCCATCACTTCG	CGACTCATCCAGTGGCAAGT	263	_No FA Found
>jgi|Phyca11|540949|estExt2_Genewise1Plus.C_PHYCAscaffold_50895	Phyca_SSR817	p3	(CGT)4	12	ACCTTAAAGATGTGGGCCCG	AGGAAGTGATTGCGCTTGGA	266	_No FA Found
>jgi|Phyca11|540977|estExt2_Genewise1Plus.C_PHYCAscaffold_50928	Phyca_SSR818	p3	(GAA)4	12	GTACGCGAAACACGAGCATC	TGAACCAGCTTCGTCTCCAG	152	_No FA Found
>jgi|Phyca11|541261|estExt2_Genewise1Plus.C_PHYCAscaffold_60395	Phyca_SSR819	p3	(CGC)4	12	AACTTGGCGTCCTGTGTAGG	ATGACGCAGGACAAGCAGAA	290	_No FA Found
>jgi|Phyca11|541412|estExt2_Genewise1Plus.C_PHYCAscaffold_60726	Phyca_SSR820	p3	(CCA)4	12	TACTCGACGGCGGAGAGTTA	CCGGATCTCGCCACTTAGAC	198	_No FA Found
>jgi|Phyca11|541447|estExt2_Genewise1Plus.C_PHYCAscaffold_60800	Phyca_SSR821	p3	(GCA)4	12	TGGTTGCTGGAACGGTATCC	AACCGACGTCATACCCACAC	289	_No FA Found
>jgi|Phyca11|541448|estExt2_Genewise1Plus.C_PHYCAscaffold_60810	Phyca_SSR822	p3	(GCA)4	12	TGGTTGCTGGAACGGTATCC	GCCATACCCACACCTGGAAA	282	_No FA Found
>jgi|Phyca11|541961|estExt2_Genewise1Plus.C_PHYCAscaffold_80181	Phyca_SSR823	p3	(GTT)4	12	CCTCGAGTTGTGGAGCTGTT	CCTAGCAACACTGGCAGTCA	180	_No FA Found
>jgi|Phyca11|542182|estExt2_Genewise1Plus.C_PHYCAscaffold_80616	Phyca_SSR824	p3	(TGA)4	12	TCAGAGGAGGAGGTTCCCTG	CCCTGATTCAGCCGAGGTTT	119	_No FA Found
>jgi|Phyca11|542247|estExt2_Genewise1Plus.C_PHYCAscaffold_90019	Phyca_SSR825	p3	(CCA)4	12	AGCTCCTTCAACAGCAAGCT	TGACCCAGCTCGTACGAGTA	278	_No FA Found
>jgi|Phyca11|542491|estExt2_Genewise1Plus.C_PHYCAscaffold_90413	Phyca_SSR826	p3	(TGA)4	12	CGAGAAGGGACCTCGTAACG	TACTCGTCGTCATCGTCGTC	135	_No FA Found
>jgi|Phyca11|5425|fgenesh1_pm.PHYCAscaffold_5_#_228	Phyca_SSR827	p3	(AAG)4	12	GGCAAGAAAAGCAGTGCGAA	TTCTTGGCTGAGGCGTCTTT	209	_Galactose oxidase/kelch, beta-propeller
>jgi|Phyca11|542805|estExt2_Genewise1Plus.C_PHYCAscaffold_100200	Phyca_SSR828	p3	(GAC)4	12	ACAAGCACCAGAAGGAGAGC	GCGTCTTGTGCTCGTTGTTT	237	_No FA Found
>jgi|Phyca11|542836|estExt2_Genewise1Plus.C_PHYCAscaffold_100249	Phyca_SSR829	p3	(TCT)4	12	ACACAGTGCACGTTATGGTTG	GTGTAGTCGTGGCTGTTCCA	215	_No FA Found
>jgi|Phyca11|542897|estExt2_Genewise1Plus.C_PHYCAscaffold_100407	Phyca_SSR830	p3	(AAG)4	12	GAGGCAGACTACGACATCGG	AGCCAATGAGATCCTCGTATTTCA	279	_No FA Found
>jgi|Phyca11|543332|estExt2_Genewise1Plus.C_PHYCAscaffold_110591	Phyca_SSR831	p3	(CTC)4	12	TAAACTCGACGCGAACCACA	TGATCGCCACATTGAGCTGT	149	_No FA Found
>jgi|Phyca11|543907|estExt2_Genewise1Plus.C_PHYCAscaffold_130295	Phyca_SSR832	p3	(AGA)4	12	GCAAAGAAGGAAAGGGCTGC	CGTTCTTCGCTGGAGGAAGT	178	_No FA Found
>jgi|Phyca11|544004|estExt2_Genewise1Plus.C_PHYCAscaffold_130436	Phyca_SSR833	p3	(TGG)4	12	CGGACCAGGTGGACTTCATC	GAGCTGGTCCTTCTTGCTGT	230	_No FA Found
>jgi|Phyca11|544217|estExt2_Genewise1Plus.C_PHYCAscaffold_140168	Phyca_SSR834	p3	(GCG)4	12	TCACCTGTTAGCACGTCGAC	AAAGATCGTCTGCTGCTGCT	229	_No FA Found
>jgi|Phyca11|544662|estExt2_Genewise1Plus.C_PHYCAscaffold_150382	Phyca_SSR835	p3	(AGG)4	12	CAAGATGTTGGTCAGTGCGC	GCCGACATGTAGCCGAAGTA	267	_No FA Found
>jgi|Phyca11|545221|estExt2_Genewise1Plus.C_PHYCAscaffold_170309	Phyca_SSR836	p3	(TGC)4	12	TGCCTCGAATTCTTGGCACT	AGGATAACACTTGCCAGGGC	262	_No FA Found
>jgi|Phyca11|545294|estExt2_Genewise1Plus.C_PHYCAscaffold_170411	Phyca_SSR837	p3	(GTG)4	12	CTCGTCGAGTTCCAGCACTT	GCTGCTTGTTGAGTGGGTTG	265	_No FA Found
>jgi|Phyca11|545493|estExt2_Genewise1Plus.C_PHYCAscaffold_180123	Phyca_SSR838	p3	(GTC)4	12	CCGATAAAGCTACGCCGACT	GTGAGCGAGAACCACGAGAT	279	_No FA Found
>jgi|Phyca11|545541|estExt2_Genewise1Plus.C_PHYCAscaffold_180211	Phyca_SSR839	p3	(CCT)4	12	ATGGAGCTCAGGGACCGT	TTCGTCCGTGAGTTGGGAAG	154	_No FA Found
>jgi|Phyca11|545771|estExt2_Genewise1Plus.C_PHYCAscaffold_190083	Phyca_SSR840	p3	(GTG)4	12	TATTCAGTTCCGCCGCAACT	GCGATTTCAGCAGCCATACG	258	_No FA Found
>jgi|Phyca11|546188|estExt2_Genewise1Plus.C_PHYCAscaffold_200235	Phyca_SSR841	p3	(AGG)4	12	CGCGGATCGTAAAGTGCTTG	GGTCCTCTGCTTTCTTCGCT	287	_No FA Found
>jgi|Phyca11|546387|estExt2_Genewise1Plus.C_PHYCAscaffold_210057	Phyca_SSR842	p3	(AGA)4	12	CGCGTTACTCCGGATGAAGA	CATCTCCGTCATCCTCAGCC	289	_No FA Found
>jgi|Phyca11|546487|estExt2_Genewise1Plus.C_PHYCAscaffold_210240	Phyca_SSR843	p3	(AAG)4	12	GACCAAGAAGGACGCAGACA	TGTTGCCAGGAGACTTGGAG	263	_No FA Found
>jgi|Phyca11|546851|estExt2_Genewise1Plus.C_PHYCAscaffold_220490	Phyca_SSR844	p3	(GCC)4	12	TCGGCGCAAGTCCAGAATAG	GGGGGACGAGGAAAACCATT	255	_No FA Found
>jgi|Phyca11|547127|estExt2_Genewise1Plus.C_PHYCAscaffold_230412	Phyca_SSR845	p3	(GCA)4	12	AGGTGAAGATGCAACAGCGA	TTCCTTCGCACTGAGGTAGC	269	_No FA Found
>jgi|Phyca11|547368|estExt2_Genewise1Plus.C_PHYCAscaffold_240383	Phyca_SSR846	p3	(ATG)4	12	TGCAACAGAATATGCCCGGT	GTCATGCCTTGCAGGGTTTG	295	_No FA Found
>jgi|Phyca11|547664|estExt2_Genewise1Plus.C_PHYCAscaffold_260066	Phyca_SSR847	p3	(GAA)4	12	GGAGCGCTATCTTCCCAGTC	TTATGCCTGGCTGTGTCTCG	144	_No FA Found
>jgi|Phyca11|547890|estExt2_Genewise1Plus.C_PHYCAscaffold_270022	Phyca_SSR848	p3	(GAA)4	12	TCGGGCCCATTATGATCGTG	GATTGCGCTTAGTCATCGCG	193	_No FA Found
>jgi|Phyca11|548194|estExt2_Genewise1Plus.C_PHYCAscaffold_270440	Phyca_SSR849	p3	(TGC)4	12	AGGACAAAGATGGAGGACGC	GCTTGCCGCCCATAATCATG	163	_No FA Found
>jgi|Phyca11|549603|estExt2_Genewise1Plus.C_PHYCAscaffold_330137	Phyca_SSR850	p3	(TGA)4	12	CACGACAGAGAGCTCTCCAC	CCCTTCTCAACCAACACCGA	263	_No FA Found
>jgi|Phyca11|549905|estExt2_Genewise1Plus.C_PHYCAscaffold_340208	Phyca_SSR851	p3	(CTG)4	12	GTGGACGGTCGTGATCAACT	TCCCGGTGCTATCTTCAGGA	226	_No FA Found
>jgi|Phyca11|550156|estExt2_Genewise1Plus.C_PHYCAscaffold_350295	Phyca_SSR852	p3	(AGA)4	12	GCGCAGTCTATCGGGTACAA	ACGATCTTGTGGCTGTTCGT	239	_No FA Found
>jgi|Phyca11|550196|estExt2_Genewise1Plus.C_PHYCAscaffold_360067	Phyca_SSR853	p3	(TCT)4	12	TTTTCGACCGAACCCTCAGG	ATGCACATCCGAGCTTTGGA	190	_No FA Found
>jgi|Phyca11|550198|estExt2_Genewise1Plus.C_PHYCAscaffold_360102	Phyca_SSR854	p3	(CTT)4	12	CCCCTTTTGAGGACCCAGAC	CGTGCCCAGAAAGCTAGGAA	194	_No FA Found
>jgi|Phyca11|550201|estExt2_Genewise1Plus.C_PHYCAscaffold_360121	Phyca_SSR855	p3	(GAA)4	12	GAAGACGACCTGGACATGGG	TTCTCGTTGGTTCTGGGCTC	234	_No FA Found
>jgi|Phyca11|550269|estExt2_Genewise1Plus.C_PHYCAscaffold_360280	Phyca_SSR856	p3	(GCA)4	12	CACTTCGGTGTCTTCGGTGA	GTCTGCTGAGTCGAGTCGTC	179	_No FA Found
>jgi|Phyca11|550392|estExt2_Genewise1Plus.C_PHYCAscaffold_370095	Phyca_SSR857	p3	(TCT)4	12	CTGTGGTTTGGAAGTGTGCG	CACCAATACGACGTCCACCA	263	_No FA Found
>jgi|Phyca11|550400|estExt2_Genewise1Plus.C_PHYCAscaffold_370105	Phyca_SSR858	p3	(AGC)4	12	GGCGGATCCTGATGAGTCTG	AGGAGGAGGAAGTAGCTGGG	175	_No FA Found
>jgi|Phyca11|550667|estExt2_Genewise1Plus.C_PHYCAscaffold_380133	Phyca_SSR859	p3	(TGC)4	12	GCATCCCTATCTGCTTCCCG	AATGGCTTGGGAAGGTGCTT	253	_No FA Found
>jgi|Phyca11|550669|estExt2_Genewise1Plus.C_PHYCAscaffold_380135	Phyca_SSR860	p3	(TGC)4	12	ATCCCCATTTGCATCCCGTG	TGGTGGTGGTAGTTGTCACG	122	_No FA Found
>jgi|Phyca11|550947|estExt2_Genewise1Plus.C_PHYCAscaffold_390309	Phyca_SSR861	p3	(AGA)4	12	GCCCACCAGTGTGTATTCCA	TTTTGCCAGCTCTCGCAATG	243	_No FA Found
>jgi|Phyca11|551109|estExt2_Genewise1Plus.C_PHYCAscaffold_400233	Phyca_SSR862	p3	(GAA)4	12	ACCCTTTGGAGCTTCGGATG	GAGCTTTTGGTTTCGCACGT	202	_No FA Found
>jgi|Phyca11|551304|estExt2_Genewise1Plus.C_PHYCAscaffold_410209	Phyca_SSR863	p3	(GAA)4	12	GTGGTGAATCCCAGGACAGG	TGATGTCACCTCTGCTGCTG	261	_No FA Found
>jgi|Phyca11|551310|estExt2_Genewise1Plus.C_PHYCAscaffold_410215	Phyca_SSR864	p3	(GCT)4	12	TATTGCCTGTGTGAGCGACC	TTGGAAAAGCTGGAGCCGAT	249	_No FA Found
>jgi|Phyca11|551390|estExt2_Genewise1Plus.C_PHYCAscaffold_420029	Phyca_SSR865	p3	(AGC)4	12	GAGATGGTGGCGTTCCTGAA	ACAACGACGACCGAGATGTC	287	_No FA Found
>jgi|Phyca11|551655|estExt2_Genewise1Plus.C_PHYCAscaffold_430122	Phyca_SSR866	p3	(GGA)4	12	TTCATCTACTCGCCGTTCGG	TACTTGGACGGGTCAATGGC	236	_No FA Found
>jgi|Phyca11|551663|estExt2_Genewise1Plus.C_PHYCAscaffold_430135	Phyca_SSR867	p3	(ACA)4	12	ACCAGGTGCTATGAACCAGC	TGAGTTCACCGTCAATCGCA	247	_No FA Found
>jgi|Phyca11|551973|estExt2_Genewise1Plus.C_PHYCAscaffold_440326	Phyca_SSR868	p3	(CTG)4	12	TGCTGGCTATACGGGGTACT	GAGCTCGTACGAGTCTTCCG	217	_No FA Found
>jgi|Phyca11|552194|estExt2_Genewise1Plus.C_PHYCAscaffold_460321	Phyca_SSR869	p3	(CAA)4	12	TTGCAGTTCCCTTCGGACTC	CGGTTGCTGGAGAGGTTGAT	172	_No FA Found
>jgi|Phyca11|552341|estExt2_Genewise1Plus.C_PHYCAscaffold_470243	Phyca_SSR870	p3	(GCA)4	12	CCAACACCAAAGCTGAAGCC	AGGAACGTACGAGCTGTTGG	119	_No FA Found
>jgi|Phyca11|552363|estExt2_Genewise1Plus.C_PHYCAscaffold_470289	Phyca_SSR871	p3	(TCC)4	12	AGAAGCCCCACAAACCCAAA	GAATGGGAGCAGCCTTCTGT	174	_No FA Found
>jgi|Phyca11|552564|estExt2_Genewise1Plus.C_PHYCAscaffold_480257	Phyca_SSR872	p3	(GGT)4	12	CATGCACAGCGTACCAAAGG	GGCAATTAGGCGATGGCTTG	212	_No FA Found
>jgi|Phyca11|552701|estExt2_Genewise1Plus.C_PHYCAscaffold_490070	Phyca_SSR873	p3	(GCC)4	12	AACTAGGAATCCTGCGAGCG	CTTAAAGGAGGGGGAAGCCC	296	_No FA Found
>jgi|Phyca11|553155|estExt2_Genewise1Plus.C_PHYCAscaffold_510140	Phyca_SSR874	p3	(GAA)4	12	TGCCCCTTATTGCTGTGAGG	ACACGGAAGTTTTCGCTTGC	185	_No FA Found
>jgi|Phyca11|553331|estExt2_Genewise1Plus.C_PHYCAscaffold_520251	Phyca_SSR875	p3	(AAG)4	12	CGCTCAGATCGGACTCCTTC	GTATGCGTTTGGACCATCGC	282	_No FA Found
>jgi|Phyca11|553378|estExt2_Genewise1Plus.C_PHYCAscaffold_530021	Phyca_SSR876	p3	(AGA)4	12	AATGGACAACCGCCAATTGC	GATCTCCTTCTCGAGTGCCG	289	_No FA Found
>jgi|Phyca11|553411|estExt2_Genewise1Plus.C_PHYCAscaffold_530079	Phyca_SSR877	p3	(TGA)4	12	CGACGATCCGAGACCTCAAG	TGGTCTCCACTGGGAATTGC	297	_No FA Found
>jgi|Phyca11|553527|estExt2_Genewise1Plus.C_PHYCAscaffold_530271	Phyca_SSR878	p3	(AAG)4	12	GCGTGGACCCGTACTTTTTG	CGTGTTCAACACCGCCAAAT	290	_No FA Found
>jgi|Phyca11|553643|estExt2_Genewise1Plus.C_PHYCAscaffold_540166	Phyca_SSR879	p3	(AGG)4	12	CAGCCCAGCACAACAAACTC	CTCTTGCCCTGCCGCATATA	293	_No FA Found
>jgi|Phyca11|553918|estExt2_Genewise1Plus.C_PHYCAscaffold_570171	Phyca_SSR880	p3	(AAG)4	12	GGCAGTGACGGTGAAGAAGA	TTCATCGCTGCTGTCACTGT	115	_No FA Found
>jgi|Phyca11|553919|estExt2_Genewise1Plus.C_PHYCAscaffold_570172	Phyca_SSR881	p3	(CTT)4	12	CAGGTTTGACCGGTGCTTTG	AGCAGAAGCAGCAGAGGAAG	165	_No FA Found
>jgi|Phyca11|554070|estExt2_Genewise1Plus.C_PHYCAscaffold_580178	Phyca_SSR882	p3	(TGA)4	12	GCCGATGAGGACGAAGACAT	CTCCAGAAGCTCGGGTCTTG	153	_No FA Found
>jgi|Phyca11|554408|estExt2_Genewise1Plus.C_PHYCAscaffold_610155	Phyca_SSR883	p3	(AAG)4	12	TGACCTGTTGTTCGGCCTAC	GCGTCCAGGGATCTTCACAA	175	_No FA Found
>jgi|Phyca11|554424|estExt2_Genewise1Plus.C_PHYCAscaffold_610193	Phyca_SSR884	p3	(GAT)4	12	AGGATGAAAACGTCCCCGAC	AGTCGTCATCGTCATCGTCG	135	_No FA Found
>jgi|Phyca11|554548|estExt2_Genewise1Plus.C_PHYCAscaffold_630051	Phyca_SSR885	p3	(GAA)4	12	GCTGCTGCTCCTAAGAAGCT	TGGCGTCAATCTGCTTGAGT	217	_No FA Found
>jgi|Phyca11|554975|estExt2_Genewise1Plus.C_PHYCAscaffold_660137	Phyca_SSR886	p3	(GCT)4	12	AATTGACCTCAGACGCGGTT	GTTAAGCTCGCCCCAGAACT	278	_No FA Found
>jgi|Phyca11|555183|estExt2_Genewise1Plus.C_PHYCAscaffold_710020	Phyca_SSR887	p3	(AAG)4	12	GAGAGGCTGTGAGTGCAGTT	CGAAACCCGTAGTAGTCCGG	157	_No FA Found
>jgi|Phyca11|555263|estExt2_Genewise1Plus.C_PHYCAscaffold_710122	Phyca_SSR888	p3	(AGA)4	12	CTCTATGACGTCCGAGCCAC	GATGATGAGCTTGCTGCACG	242	_No FA Found
>jgi|Phyca11|555655|estExt2_Genewise1Plus.C_PHYCAscaffold_760073	Phyca_SSR889	p3	(GAT)4	12	GTACACGCACAAGAGTCCCA	GGTTTGTGTGCTCGTCTTCG	137	_No FA Found
>jgi|Phyca11|555715|estExt2_Genewise1Plus.C_PHYCAscaffold_770053	Phyca_SSR890	p3	(CAG)4	12	CAAGAAATCGGCACAGTGGC	GCAGCACAGTCTGAAGTTGC	203	_No FA Found
>jgi|Phyca11|556263|estExt2_Genewise1Plus.C_PHYCAscaffold_850066	Phyca_SSR891	p3	(AAC)4	12	CATCCTAGAGCCTGACGCAG	GTTCTGCGACAGGATGTCCA	106	_No FA Found
>jgi|Phyca11|556448|estExt2_Genewise1Plus.C_PHYCAscaffold_890016	Phyca_SSR892	p3	(TCC)4	12	GCACAATTGGGCGAGTTGTT	GAAGAGACCGAACCCGACTG	197	_No FA Found
>jgi|Phyca11|556678|estExt2_Genewise1Plus.C_PHYCAscaffold_930126	Phyca_SSR893	p3	(ATG)4	12	TTCAGACGCTACCAACACCC	TGTCGGTTTAAGAACGGGGG	294	_No FA Found
>jgi|Phyca11|557105|estExt2_Genewise1Plus.C_PHYCAscaffold_1020019	Phyca_SSR894	p3	(GAA)4	12	AGCAGTTGCCATCTGACGAA	TCGTTGTTGAACCGAAACGC	121	_No FA Found
>jgi|Phyca11|557159|estExt2_Genewise1Plus.C_PHYCAscaffold_1030011	Phyca_SSR895	p3	(AGG)4	12	GACTTCTTCACTGGTGCCGA	CGTCGTCCAGAATCTCCTCG	226	_No FA Found
>jgi|Phyca11|557220|estExt2_Genewise1Plus.C_PHYCAscaffold_1040039	Phyca_SSR896	p3	(TGA)4	12	ACGAGCACTACGGCTACATG	TCAGTTGAAGGTGAGCGGAC	226	_No FA Found
>jgi|Phyca11|557455|estExt2_Genewise1Plus.C_PHYCAscaffold_1170012	Phyca_SSR897	p3	(CTT)4	12	TGTGACCAACCTCATGACGG	CCGATGTAAGTACACGCCGA	258	_No FA Found
>jgi|Phyca11|557827|estExt2_Genewise1Plus.C_PHYCAscaffold_7170002	Phyca_SSR898	p3	(GAA)4	12	CCCGCCAGAGAACTTTGCTA	TCCTTATTGCCCGGAACACC	204	_No FA Found
>jgi|Phyca11|557901|estExt2_Genewise1.C_PHYCAscaffold_10062	Phyca_SSR899	p3	(ACG)4	12	TCAGCTTACCAGGGTGCAAG	AGGCATACAACTGGACCAGC	292	_No FA Found
>jgi|Phyca11|558094|estExt2_Genewise1.C_PHYCAscaffold_10479	Phyca_SSR900	p3	(GAC)4	12	TTCTGGAACAAGATCCCGGC	GTACGGTTCGTCCTGGAAGG	174	_No FA Found
>jgi|Phyca11|558196|estExt2_Genewise1.C_PHYCAscaffold_10770	Phyca_SSR901	p3	(CTG)4	12	GAATCCTAATGACGCGTGGC	TCTTCCCCATAGCGGTCGTA	286	_No FA Found
>jgi|Phyca11|558324|estExt2_Genewise1.C_PHYCAscaffold_11032	Phyca_SSR902	p3	(AGG)4	12	CACGCGATCGGCTTTTCAAT	GTGGGACTGAGGAGCTTCAC	291	_No FA Found
>jgi|Phyca11|55845|gw1.38.237.1	Phyca_SSR903	p3	(GTG)4	12	GGGAGCTTTTCACAGGAGCT	AGCATTCGTTAACCCTGCCA	284	_AMP-dependent synthetase and ligase
>jgi|Phyca11|558527|estExt2_Genewise1.C_PHYCAscaffold_11463	Phyca_SSR904	p3	(GAA)4	12	AAGGATGCGATCAAGACGCA	GTCTTTCTCCGTCAGCCACA	114	_No FA Found
>jgi|Phyca11|558582|estExt2_Genewise1.C_PHYCAscaffold_20151	Phyca_SSR905	p3	(TTC)4	12	CCCAGGAGTTCGCTGACTTT	CTCCGATCGCCACAAGAAGT	150	_No FA Found
>jgi|Phyca11|558843|estExt2_Genewise1.C_PHYCAscaffold_20622	Phyca_SSR906	p3	(AGA)4	12	AGAAGCGGAGGAAAACGGAG	GCTAGTCCCTGCCACATTGT	259	_No FA Found
>jgi|Phyca11|559091|estExt2_Genewise1.C_PHYCAscaffold_21071	Phyca_SSR907	p3	(CGA)4	12	GCAAGCCTTCAAAAGCACGA	TCCACGCAATCACCAGTACC	290	_No FA Found
>jgi|Phyca11|559135|estExt2_Genewise1.C_PHYCAscaffold_21155	Phyca_SSR908	p3	(GCT)4	12	CCTCGTGTTCATGTCGTCCA	AGCTCACAATCACGAGGGTG	300	_No FA Found
>jgi|Phyca11|559296|estExt2_Genewise1.C_PHYCAscaffold_30275	Phyca_SSR909	p3	(CTT)4	12	GCATCCAAGGTCTGTTCCGA	GGATGCCGAACTCCGAGTAG	300	_No FA Found
>jgi|Phyca11|559325|estExt2_Genewise1.C_PHYCAscaffold_30332	Phyca_SSR910	p3	(AAG)4	12	GGGGTTTCTGTCTGCCAAGA	GAAGTATCCGGTCAGGCTCG	281	_No FA Found
>jgi|Phyca11|559382|estExt2_Genewise1.C_PHYCAscaffold_30422	Phyca_SSR911	p3	(TTG)4	12	TGGTTCGTTGGCATCTCGAA	ATCAAGTGGCCGGTGAGATG	280	_No FA Found
>jgi|Phyca11|559752|estExt2_Genewise1.C_PHYCAscaffold_40052	Phyca_SSR912	p3	(AAG)4	12	TCCTCGAGATGAATCTGCGC	GGGTGAACTGTGAGCACGTA	246	_No FA Found
>jgi|Phyca11|559983|estExt2_Genewise1.C_PHYCAscaffold_40364	Phyca_SSR913	p3	(ACC)4	12	CAAGCTTTTGGGCACGTTCA	CCAGGAACATCTTCGCCAGT	213	_No FA Found
>jgi|Phyca11|560887|estExt2_Genewise1.C_PHYCAscaffold_50883	Phyca_SSR914	p3	(AGA)4	12	TTACAGTGTCTGGGTGCTGC	AGGTCCTTCCGTCCAGCTAT	220	_No FA Found
>jgi|Phyca11|561125|estExt2_Genewise1.C_PHYCAscaffold_60267	Phyca_SSR915	p3	(GCC)4	12	CTTACTGCGGGCCATGAGAA	CTGTAGCTGCTAGACGGTCG	187	_No FA Found
>jgi|Phyca11|561240|estExt2_Genewise1.C_PHYCAscaffold_60490	Phyca_SSR916	p3	(AAG)4	12	TGGAAGAGGAGGAACGCAAC	AAAATGATCACCCGGTCCCC	139	_No FA Found
>jgi|Phyca11|561297|estExt2_Genewise1.C_PHYCAscaffold_60592	Phyca_SSR917	p3	(GAG)4	12	TTACGTCGCACTGCTGACTT	CCGTACCGAACAGACTTCCC	269	_No FA Found
>jgi|Phyca11|56185|gw1.9.187.1	Phyca_SSR918	p3	(TGC)4	12	ACACCACGAGCTATGAACGG	AAGCCATTCCAGCATCGGAA	228	_Ankyrin
>jgi|Phyca11|562062|estExt2_Genewise1.C_PHYCAscaffold_80504	Phyca_SSR919	p3	(GTG)4	12	AGATCCCCGTCGACTTCTCA	TTTCAGTCTGGGTTGTCGGG	171	_No FA Found
>jgi|Phyca11|5622|fgenesh1_pm.PHYCAscaffold_6_#_142	Phyca_SSR920	p3	(GAA)4	12	TTAAGCCCTTCTTCCAGCGG	CTCGCCCATAAATTGGCGTG	230	_C2 calcium/lipid-binding region, CaLB
>jgi|Phyca11|562243|estExt2_Genewise1.C_PHYCAscaffold_90086	Phyca_SSR921	p3	(AGC)4	12	TATCCGACAGCAGCACGATC	CTTCTCTTTGGCGCTTGAGC	110	_No FA Found
>jgi|Phyca11|562434|estExt2_Genewise1.C_PHYCAscaffold_90419	Phyca_SSR922	p3	(GAA)4	12	CAGTGGTGGGTCTACGTGAC	CGTGAGTCTTGCCACCATCT	253	_No FA Found
>jgi|Phyca11|562678|estExt2_Genewise1.C_PHYCAscaffold_100102	Phyca_SSR923	p3	(AAG)4	12	TGTTGTCTCTCGCTGACCAC	TAGCCAGAGTACCCCTTCCC	295	_No FA Found
>jgi|Phyca11|562935|estExt2_Genewise1.C_PHYCAscaffold_100543	Phyca_SSR924	p3	(CGT)4	12	AGAAGAGGAACGGAAGCTGC	TTGCGTTCCTCAGCCAATCT	255	_No FA Found
>jgi|Phyca11|563060|estExt2_Genewise1.C_PHYCAscaffold_110115	Phyca_SSR925	p3	(CTG)4	12	ATGATCCTCAACCTGAGCGC	GTTGCTCTTCTGGATGGCCT	297	_No FA Found
>jgi|Phyca11|563239|estExt2_Genewise1.C_PHYCAscaffold_110460	Phyca_SSR926	p3	(CAG)4	12	TAGCGGCATTCGGACTGTTT	TGTTGGGTGTGCATTGACCT	173	_No FA Found
>jgi|Phyca11|563293|estExt2_Genewise1.C_PHYCAscaffold_110568	Phyca_SSR927	p3	(GGA)4	12	TCTCCAGCAGTGGTATCGGA	ACTTGCGTCCAATCTCCGTT	113	_No FA Found
>jgi|Phyca11|563421|estExt2_Genewise1.C_PHYCAscaffold_120148	Phyca_SSR928	p3	(TCG)4	12	AGCCATGAAGCAGAACTCGA	GTCCATGAAGGCTTCGTCCA	127	_No FA Found
>jgi|Phyca11|563934|estExt2_Genewise1.C_PHYCAscaffold_130387	Phyca_SSR929	p3	(CGT)4	12	TTTTCCACCGACATGAGCGT	GCTGTCGAGAGATGTCGGAG	148	_No FA Found
>jgi|Phyca11|564193|estExt2_Genewise1.C_PHYCAscaffold_140152	Phyca_SSR930	p3	(GTC)4	12	GTGGTATTGGTTGCTGCGAC	CCCATGTCGTCACTGGAACA	245	_No FA Found
>jgi|Phyca11|564492|estExt2_Genewise1.C_PHYCAscaffold_150107	Phyca_SSR931	p3	(CAG)4	12	GCTGCGAATACCCTGAGTGT	CCTACTACACGCTCCTGTGC	221	_No FA Found
>jgi|Phyca11|564883|estExt2_Genewise1.C_PHYCAscaffold_160398	Phyca_SSR932	p3	(CTT)4	12	GGTCTTCTCCTCTGTCCCCT	AGATCACAGCTCTCCATGCG	283	_No FA Found
>jgi|Phyca11|564884|estExt2_Genewise1.C_PHYCAscaffold_160399	Phyca_SSR933	p3	(CTT)4	12	GGTCTTCTCCTCTGTCCCCT	AGATCACAGCTCTCCATGCG	283	_No FA Found
>jgi|Phyca11|564993|estExt2_Genewise1.C_PHYCAscaffold_160608	Phyca_SSR934	p3	(GAG)4	12	GCTCTCCGGACTTGGAACTC	GCCACAGCTCCCTGAATCTT	226	_No FA Found
>jgi|Phyca11|565278|estExt2_Genewise1.C_PHYCAscaffold_170447	Phyca_SSR935	p3	(GAA)4	12	ACATTCCGACCGACGTTTGA	CGAGGCACCTCTTCCTCTTC	221	_No FA Found
>jgi|Phyca11|565402|estExt2_Genewise1.C_PHYCAscaffold_180036	Phyca_SSR936	p3	(AGG)4	12	TTTGGCAAGGCAGGAGTAGG	GGTTCACACGATGCATACGC	280	_No FA Found
>jgi|Phyca11|565415|estExt2_Genewise1.C_PHYCAscaffold_180059	Phyca_SSR937	p3	(GAG)4	12	GCGATGATGAGAGCGAGGAA	CTTCTCCTTCCTCAGCCAGC	189	_No FA Found
>jgi|Phyca11|566695|estExt2_Genewise1.C_PHYCAscaffold_220218	Phyca_SSR938	p3	(CTA)4	12	GTGTTCACTTTGCGGTGGAC	GTGATGATGCCGGCGTAGTA	269	_No FA Found
>jgi|Phyca11|567184|estExt2_Genewise1.C_PHYCAscaffold_240009	Phyca_SSR939	p3	(CAG)4	12	GACGCGCCTAGTACTACACC	AATCCACGACAACCCAAGGC	150	_No FA Found
>jgi|Phyca11|567398|estExt2_Genewise1.C_PHYCAscaffold_240463	Phyca_SSR940	p3	(ATG)4	12	ACCATACGAACATGACCCCG	TTTGCGCAAAGAGCTCACAC	251	_No FA Found
>jgi|Phyca11|568052|estExt2_Genewise1.C_PHYCAscaffold_270283	Phyca_SSR941	p3	(GCA)4	12	CAGCAGCAACAACAACCTCC	CGACATGTCAAAGGGGTCCA	276	_No FA Found
>jgi|Phyca11|568110|estExt2_Genewise1.C_PHYCAscaffold_270349	Phyca_SSR942	p3	(GAA)4	12	ACCTATGGAACCTTCACGCG	CGACAGCAGCAGACAAGAGA	269	_No FA Found
>jgi|Phyca11|568256|estExt2_Genewise1.C_PHYCAscaffold_280181	Phyca_SSR943	p3	(AGA)4	12	GAGGTGCTGAAGAGGACGAC	GTCGGCAGCAAGAAATCGTC	232	_No FA Found
>jgi|Phyca11|568435|estExt2_Genewise1.C_PHYCAscaffold_290015	Phyca_SSR944	p3	(CTG)4	12	CAGCTCCCTGAAGCCATTGA	ATCAGTCCCCAAAGCACGAG	221	_No FA Found
>jgi|Phyca11|568441|estExt2_Genewise1.C_PHYCAscaffold_290035	Phyca_SSR945	p3	(TGC)4	12	GCTCGCTCCAGCATTTCAAG	CGCCTTCAAACGTAAAGCCC	164	_No FA Found
>jgi|Phyca11|568644|estExt2_Genewise1.C_PHYCAscaffold_290409	Phyca_SSR946	p3	(GCT)4	12	CAGTTCTACGGTCGCAAGGT	CCAGACGATGACGATACCCG	299	_No FA Found
>jgi|Phyca11|569047|estExt2_Genewise1.C_PHYCAscaffold_310157	Phyca_SSR947	p3	(CGA)4	12	TCTCTGGAAAAACCCGACGG	CGCACCTCTAACATCCCTCC	248	_No FA Found
>jgi|Phyca11|569235|estExt2_Genewise1.C_PHYCAscaffold_320020	Phyca_SSR948	p3	(AGA)4	12	GGAGGAGATGACGCAGACAG	CCCTCGATCTGTTTGCCTGT	201	_No FA Found
>jgi|Phyca11|570034|estExt2_Genewise1.C_PHYCAscaffold_350131	Phyca_SSR949	p3	(CGA)4	12	GTTTGTGTCACACCGTGCTC	AGGTAGCGCTTGCCTTTCTT	261	_No FA Found
>jgi|Phyca11|570644|estExt2_Genewise1.C_PHYCAscaffold_380147	Phyca_SSR950	p3	(AGA)4	12	TAAGAAGCGGCAGTCACTGG	CCTTAAGCGGATCGAGACCC	233	_No FA Found
>jgi|Phyca11|570796|estExt2_Genewise1.C_PHYCAscaffold_390048	Phyca_SSR951	p3	(CAG)4	12	TTCAGTGGGCTTCGACATCC	TCGCCTCCTCTATCTCCAGG	270	_No FA Found
>jgi|Phyca11|571228|estExt2_Genewise1.C_PHYCAscaffold_410155	Phyca_SSR952	p3	(ACA)4	12	TACCCGCTGAGCAAGATGAC	TCGCCCTTGACAACCTTCTC	284	_No FA Found
>jgi|Phyca11|571405|estExt2_Genewise1.C_PHYCAscaffold_420119	Phyca_SSR953	p3	(TTC)4	12	ACGTGTTCCCCGTCATCTTC	GAGGACACTCATGCCGAACA	275	_No FA Found
>jgi|Phyca11|571712|estExt2_Genewise1.C_PHYCAscaffold_430233	Phyca_SSR954	p3	(AAG)4	12	GAACATGGGCCAAGGACAGA	TTTTCTTACGACGCTTGCGC	140	_No FA Found
>jgi|Phyca11|571795|estExt2_Genewise1.C_PHYCAscaffold_430340	Phyca_SSR955	p3	(GAA)4	12	TCAAAGATTGGCGTCCTGCT	GAAGTTCAACCGCCGGTTTC	132	_No FA Found
>jgi|Phyca11|571830|estExt2_Genewise1.C_PHYCAscaffold_430388	Phyca_SSR956	p3	(GAG)4	12	ACCCAGAGTACTGCGGCTA	AGAACATGCTCTCACGCACA	115	_No FA Found
>jgi|Phyca11|571966|estExt2_Genewise1.C_PHYCAscaffold_460011	Phyca_SSR957	p3	(AGC)4	12	ACAAGGACTTCTCCGCACAG	GCCTCAAGGAGACCAACACA	271	_No FA Found
>jgi|Phyca11|572181|estExt2_Genewise1.C_PHYCAscaffold_460371	Phyca_SSR958	p3	(AGC)4	12	AGAAGAATGCGCTGGCTGTA	GTGTTCTCAAACGTCACGGC	235	_No FA Found
>jgi|Phyca11|572372|estExt2_Genewise1.C_PHYCAscaffold_480019	Phyca_SSR959	p3	(CAG)4	12	CGCCAGGAAGTCAAGGACAT	GTGGTGTTTGAGGAGCTCGA	205	_No FA Found
>jgi|Phyca11|572387|estExt2_Genewise1.C_PHYCAscaffold_480045	Phyca_SSR960	p3	(CCT)4	12	GACAGTGACCTGGACTCTGC	TTTTGCGCGGCTTTTTAGCT	180	_No FA Found
>jgi|Phyca11|572653|estExt2_Genewise1.C_PHYCAscaffold_490072	Phyca_SSR961	p3	(GCC)4	12	AACTAGGAATCCTGCGAGCG	CTTAAAGGAGGGGGAAGCCC	296	_No FA Found
>jgi|Phyca11|573217|estExt2_Genewise1.C_PHYCAscaffold_520109	Phyca_SSR962	p3	(AGA)4	12	ACTGGAAGAGCAAACGCGTA	TGTCTGTAGGAGGACGTCGA	263	_No FA Found
>jgi|Phyca11|573444|estExt2_Genewise1.C_PHYCAscaffold_530236	Phyca_SSR963	p3	(GTG)4	12	CTTCCCGTGGCACTGTGTAT	AGACGGACGACAATGTGTCC	262	_No FA Found
>jgi|Phyca11|573584|estExt2_Genewise1.C_PHYCAscaffold_540143	Phyca_SSR964	p3	(TCG)4	12	TGCTTGTCGCTCGTGAAGAT	GCACGACGTGACACTACAGA	283	_No FA Found
>jgi|Phyca11|573714|estExt2_Genewise1.C_PHYCAscaffold_550085	Phyca_SSR965	p3	(AGG)4	12	GGATGAGAAGTTCACGGCCA	TCAGCAAGCTTGGCTTCGTA	159	_No FA Found
>jgi|Phyca11|574276|estExt2_Genewise1.C_PHYCAscaffold_610002	Phyca_SSR966	p3	(CTT)4	12	GACCATCGAGTACTGGCTGG	ACGTTCGCCACCTTCTCATT	147	_No FA Found
>jgi|Phyca11|574571|estExt2_Genewise1.C_PHYCAscaffold_640044	Phyca_SSR967	p3	(GAA)4	12	GCGTCTAGCTGCCAAGGTTA	ACAAGGCACACGATAACGGT	199	_No FA Found
>jgi|Phyca11|574695|estExt2_Genewise1.C_PHYCAscaffold_650023	Phyca_SSR968	p3	(GCT)4	12	GCAGTACCCTACGCTCATCC	GTAACCAGGAGTGCCGTTGA	295	_No FA Found
>jgi|Phyca11|5748|fgenesh1_pm.PHYCAscaffold_7_#_114	Phyca_SSR969	p3	(TGC)4	12	GCACGGAGCAGACTCAAGAT	TCTGTGCGCTTCGTTGTAGT	216	_WW/Rsp5/WWP
>jgi|Phyca11|574927|estExt2_Genewise1.C_PHYCAscaffold_670021	Phyca_SSR970	p3	(GGA)4	12	TGATCGCCGGTTTGACAGAA	TGCAGCTTCTTCGACGTGAT	277	_No FA Found
>jgi|Phyca11|575227|estExt2_Genewise1.C_PHYCAscaffold_710149	Phyca_SSR971	p3	(GAA)4	12	TAACAAGGAGGTGACGGTGC	TTAGTGGCTTCCTCTGCTGC	240	_No FA Found
>jgi|Phyca11|575758|estExt2_Genewise1.C_PHYCAscaffold_780091	Phyca_SSR972	p3	(CTG)4	12	GCTGCTTGGAATGGAGACCT	AAACAAACGCGTTCTCGGTG	155	_No FA Found
>jgi|Phyca11|575772|estExt2_Genewise1.C_PHYCAscaffold_780107	Phyca_SSR973	p3	(GAA)4	12	CGGGTGCATCCAGAAGAGTT	GTCTCTTCTGGCTTGGCACT	158	_No FA Found
>jgi|Phyca11|576021|estExt2_Genewise1.C_PHYCAscaffold_820035	Phyca_SSR974	p3	(TCG)4	12	CACTCGCAGTTACTGGAGCA	TACGTCCTTTGCCTGCGAAT	271	_No FA Found
>jgi|Phyca11|57674|gw1.29.142.1	Phyca_SSR975	p3	(GAA)4	12	AAACGTCATGGCTGGTCAGT	TCGTTCTCTGCTGCTCGTTT	267	_No FA Found
>jgi|Phyca11|577084|estExt2_Genewise1.C_PHYCAscaffold_1020014	Phyca_SSR976	p3	(GAG)4	12	CGACATTGCTATGCCTGTGC	AATCAGCACGACGTTCAGGT	274	_No FA Found
>jgi|Phyca11|577126|estExt2_Genewise1.C_PHYCAscaffold_1020080	Phyca_SSR977	p3	(GCT)4	12	GAGTAGTCGAGCGCATTCGA	GGAGTGTTTGGAGCTGACGA	296	_No FA Found
>jgi|Phyca11|577333|estExt2_Genewise1.C_PHYCAscaffold_1080003	Phyca_SSR978	p3	(GCG)4	12	GCTAGGTCTCTGCTTCGTCC	GGTACTTCTGGAGCGTCTCG	262	_No FA Found
>jgi|Phyca11|577399|estExt2_Genewise1.C_PHYCAscaffold_1120030	Phyca_SSR979	p3	(GCA)4	12	AGAGAACATGTCGACGACCG	GGAGATGACGTCACTGCACA	217	_No FA Found
>jgi|Phyca11|577618|estExt2_Genewise1.C_PHYCAscaffold_1810018	Phyca_SSR980	p3	(ATG)4	12	GGTGGTACCCTTCACAGCTC	TAGCGCCAATGTACTTGCCA	298	_No FA Found
>jgi|Phyca11|577650|estExt2_Genewise1.C_PHYCAscaffold_1960011	Phyca_SSR981	p3	(CTG)4	12	GCTGCTTGGAATGGAGACCT	AAACAAACGCGTTCTCGGTG	155	_No FA Found
>jgi|Phyca11|5942|fgenesh1_pm.PHYCAscaffold_9_#_2	Phyca_SSR982	p3	(AGA)4	12	AAGCGGACGAGACATTTGGT	GGGAATCCGCAACTGTCTCA	255	_Zinc finger, C2H2-type
>jgi|Phyca11|59630|gw1.67.177.1	Phyca_SSR983	p3	(AAC)4	12	ACCACATGCAATTCGCCAAC	CTTGATTGGGGCACACCTCT	280	_No FA Found
>jgi|Phyca11|5985|fgenesh1_pm.PHYCAscaffold_9_#_45	Phyca_SSR984	p3	(CGT)4	12	CAGGTCTTCAGATACCGCCC	CAAGCGCCACAATGACAACA	163	_PDZ/DHR/GLGF
>jgi|Phyca11|61794|gw1.12.403.1	Phyca_SSR985	p3	(AGC)4	12	GTGTCCGTGCCTCCCAAATA	TTCGTCAAATCAAACGCCCG	142	_No FA Found
>jgi|Phyca11|6218|fgenesh1_pm.PHYCAscaffold_10_#_65	Phyca_SSR986	p3	(CTG)4	12	GCAACCGAGTGTGTTGTTCC	CGACTCGAAGTACGCGATCA	247	_ABC transporter-like
>jgi|Phyca11|6221|fgenesh1_pm.PHYCAscaffold_10_#_68	Phyca_SSR987	p3	(TCT)4	12	CGTCAGGGTCCTCTTCAACC	TGAAGGGAAATGGTCGTCGG	155	_Protein kinase-like
>jgi|Phyca11|6236|fgenesh1_pm.PHYCAscaffold_10_#_83	Phyca_SSR988	p3	(AAC)4	12	TAAAGGAGGCACAAGCGGAG	CGCTTTCAGTCCCCATGTCT	201	_Calcium-binding EF-hand
>jgi|Phyca11|63065|gw1.28.305.1	Phyca_SSR989	p3	(GTC)4	12	TAGGCCCCTACCTATCGACG	TTCACGAGTGTAGCCCATCG	206	_No FA Found
>jgi|Phyca11|6388|fgenesh1_pm.PHYCAscaffold_11_#_104	Phyca_SSR990	p3	(ACT)4	12	TCGACTGTTGACACTGGCTC	GCATTAGTGGATGGGCTCGA	104	_No FA Found
>jgi|Phyca11|6432|fgenesh1_pm.PHYCAscaffold_12_#_12	Phyca_SSR991	p3	(AAG)4	12	CTACGCAGTGGGACGTTCTT	AGGACGGACATTAGGGTGGA	248	_DNA/RNA helicase, C-terminal
>jgi|Phyca11|6476|fgenesh1_pm.PHYCAscaffold_12_#_56	Phyca_SSR992	p3	(AAG)4	12	TGGAGCCCGTGAATTCAGTC	TCGTGTTCCTTGCCATCCTC	231	_Armadillo-type fold
>jgi|Phyca11|64992|gw1.31.233.1	Phyca_SSR993	p3	(TCA)4	12	TGTCGGAGTTTTCCCTCACG	TCCCGGATTCAGAGTAGCCA	236	_MFS general substrate transporter
>jgi|Phyca11|6846|fgenesh1_pm.PHYCAscaffold_15_#_7	Phyca_SSR994	p3	(AGG)4	12	ACGACGACTTGTACGACTCG	CTTCTGGCAGCTCCTCCAAA	246	_No FA Found
>jgi|Phyca11|70884|gw1.7.536.1	Phyca_SSR995	p3	(CTT)4	12	ACCACGCTCAGAGAAGTGTG	TTCTGCGTGAGTCGAGTTCC	178	_No FA Found
>jgi|Phyca11|71255|gw1.28.529.1	Phyca_SSR996	p3	(AGA)4	12	ACCGCTTGGGATACTGCAAA	CGCACAACCCGATCCAATTC	187	_No FA Found
>jgi|Phyca11|7315|fgenesh1_pm.PHYCAscaffold_18_#_78	Phyca_SSR997	p3	(TGC)4	12	ATCTCTGGACCCCGTACGAA	GCTTTCTTCGTGGGAGATCCA	191	_Tetrapyrrole biosynthesis, hydroxymethylbilane synthase
>jgi|Phyca11|73386|gw1.14.468.1	Phyca_SSR998	p3	(ACG)4	12	CGACACGAACAACGAGATGC	GATGGCTGTGCTCCCTTCTC	129	_No FA Found
>jgi|Phyca11|7371|fgenesh1_pm.PHYCAscaffold_19_#_25	Phyca_SSR999	p3	(AGG)4	12	GGTCGAAGCTGGAAGTTGGA	CTCCACCTTCCCCATCCAAC	113	_Acyl-CoA N-acyltransferase
>jgi|Phyca11|73986|gw1.29.509.1	Phyca_SSR1000	p3	(GAG)4	12	TTCGTGACAGTACTGGACGC	CTTCCACCTCAACTGCGACT	176	_AARP2CN
>jgi|Phyca11|7659|fgenesh1_pm.PHYCAscaffold_21_#_32	Phyca_SSR1001	p3	(CTT)4	12	CATTGACGCGCGTACGATTT	AGATCAAGAAACGCGGCAGA	255	_ABC transporter-like
>jgi|Phyca11|79622|gw1.5.936.1	Phyca_SSR1002	p3	(CCT)4	12	GCGAATCCGAGGGTACTCAG	GTGGTCCGTGGTCAGCTAAA	236	_No FA Found
>jgi|Phyca11|80082|gw1.15.753.1	Phyca_SSR1003	p3	(GAT)4	12	CACTCCTTGAGCGTTGGGAT	CAATTTCGGCTACACGCTCG	252	_No FA Found
>jgi|Phyca11|80827|gw1.3.1127.1	Phyca_SSR1004	p3	(TGC)4	12	GATCGAGCTGCTGCAATTGG	TCAACTACGTCAAGGTGGCC	122	_Ankyrin
>jgi|Phyca11|81603|gw1.5.1157.1	Phyca_SSR1005	p3	(GAA)4	12	TGGTGAAGCTGTTTTGTGCG	TCTTTCTCCGTCAGCCACAC	202	_No FA Found
>jgi|Phyca11|82056|gw1.24.644.1	Phyca_SSR1006	p3	(ACA)4	12	ACCGTATATTAAAGGGAAGTACGAGA	CCAACCTCCACCAGATTCCC	228	_Protein kinase-like
>jgi|Phyca11|82761|gw1.10.825.1	Phyca_SSR1007	p3	(AGC)4	12	CTACCGACTCCGCAGATGAC	TGGCATTTCCAGAGTTGTTCC	180	_No FA Found
>jgi|Phyca11|8443|fgenesh1_pm.PHYCAscaffold_28_#_26	Phyca_SSR1008	p3	(AGC)4	12	GGCGTCCGAGAAAATGATGC	ATCAAGGCTCGTTCGTCGTT	250	_No FA Found
>jgi|Phyca11|8502|fgenesh1_pm.PHYCAscaffold_28_#_85	Phyca_SSR1009	p3	(TGC)4	12	TCTCGGCTCCAAGTGCTTTC	TCCAGTAATGCCACCCAACC	180	_Esterase, SGNH hydrolase-type
>jgi|Phyca11|8556|fgenesh1_pm.PHYCAscaffold_29_#_37	Phyca_SSR1010	p3	(AGA)4	12	AGACAGAGAAAGGCTGGCAC	TTGGTCGTTGCTGAGTCTCC	183	_Zinc finger, C2H2-type
>jgi|Phyca11|8853|fgenesh1_pm.PHYCAscaffold_31_#_73	Phyca_SSR1011	p3	(GAA)4	12	AGGTGAACGCTGATGGTGAG	ACGACGGTTGATACGAGCTC	266	_No FA Found
>jgi|Phyca11|8856|fgenesh1_pm.PHYCAscaffold_31_#_76	Phyca_SSR1012	p3	(GAA)4	12	CGTGTGGATGGACAAAGGGA	TCTGGAAATGGGTCGAGTGC	254	_Cupredoxin
>jgi|Phyca11|8998|fgenesh1_pm.PHYCAscaffold_33_#_22	Phyca_SSR1013	p3	(AAG)4	12	AGACAGCTTCGACTGGCAAA	GACGAAGAAGCACCACCAGA	238	_Programmed cell death protein 2, C-terminal
>jgi|Phyca11|9132|fgenesh1_pm.PHYCAscaffold_34_#_49	Phyca_SSR1014	p3	(TGC)4	12	GGCTCGGACGGATCTAAGTG	TTCTCCTTGAGGAACGCCAC	221	_Carbohydrate/puine kinase, PfkB, conserved site
>jgi|Phyca11|9291|fgenesh1_pm.PHYCAscaffold_36_#_6	Phyca_SSR1015	p3	(TGC)4	12	GATAGCCTTCGTGACCGGAG	TTGCGTGTACGGAAATCCCA	298	_NAD(P)-binding
>jgi|Phyca11|9440|fgenesh1_pm.PHYCAscaffold_37_#_91	Phyca_SSR1016	p3	(AAG)4	12	CAAATTGGTGCGTTGAACCC	GCGTAATTCGAGCGACACAC	198	_Helix-loop-helix DNA-binding
>jgi|Phyca11|9495|fgenesh1_pm.PHYCAscaffold_38_#_44	Phyca_SSR1017	p3	(TCG)4	12	CGAGTGCTGTGCTCTCTGAA	ATGGGGCCCTGTAGACAGAT	245	_Rieske [2Fe-2S] region
>jgi|Phyca11|96584|e_gw1.1.1722.1	Phyca_SSR1018	p3	(CCT)4	12	GACCACCTTAACGGACTGGG	GGTGTTGAAGCGGACAAACC	153	_No FA Found
>jgi|Phyca11|9670|fgenesh1_pm.PHYCAscaffold_40_#_58	Phyca_SSR1019	p3	(TCT)4	12	AGAGGGACGTGCAACACAAA	TAGGGGGAGCCAGCAATAGT	300	_MFS general substrate transporter
>jgi|Phyca11|96762|e_gw1.1.162.1	Phyca_SSR1020	p3	(AAG)4	12	GGCCTCAACGTGAGCTTCA	CATGAAGCGGAAGGTCTGGT	153	_No FA Found
>jgi|Phyca11|96990|e_gw1.1.1729.1	Phyca_SSR1021	p3	(AAG)4	12	TTGCCCACGAAGTAGAGCAG	GGATTGACTGACCACAGCCA	261	_No FA Found
>jgi|Phyca11|97362|e_gw1.1.470.1	Phyca_SSR1022	p3	(GCT)4	12	GCGTCAGATGTACGATCCGT	GATGCTCAAATTCCACCGGC	272	_Taurine catabolism dioxygenase TauD/TfdA
>jgi|Phyca11|97491|e_gw1.2.1214.1	Phyca_SSR1023	p3	(CAC)4	12	ACCCGAAGAATCTCCCTGGA	TAGAAGCACAAGAGCGCTCC	225	_No FA Found
>jgi|Phyca11|9772|fgenesh1_pm.PHYCAscaffold_41_#_66	Phyca_SSR1024	p3	(GAA)4	12	CAGACACAGCAGGCAGTACA	CCTTGGCCTTCTGCTTGGTA	232	_C2 calcium/lipid-binding region, CaLB
>jgi|Phyca11|97809|e_gw1.2.1146.1	Phyca_SSR1025	p3	(AGA)4	12	ACCGCTTGGGATACTGCAAA	CTCCCGTGCTGAGAAAGTGT	159	_No FA Found
>jgi|Phyca11|97969|e_gw1.2.679.1	Phyca_SSR1026	p3	(GGA)4	12	AGGCTGCTGAAGACTGTGAC	TACCAACACCGACCTGCTTC	226	_WD40 repeat-like
>jgi|Phyca11|98452|e_gw1.2.451.1	Phyca_SSR1027	p3	(GAC)4	12	CCGACGACTAAGCCGCTATT	ACGAGCTAGCACTGCATTGT	120	_WW/Rsp5/WWP
>jgi|Phyca11|98753|e_gw1.3.496.1	Phyca_SSR1028	p3	(CGA)4	12	ATGCATGAGTGGTTGCGAGA	ACGCTCTTCGAACCAGTACG	161	_No FA Found
>jgi|Phyca11|98824|e_gw1.3.28.1	Phyca_SSR1029	p3	(GTG)4	12	CTCAGCCATGAACCTGGTGT	GCCAACCTTGCGATTGTTGT	262	_ABC transporter, transmembrane region, type 1
>jgi|Phyca11|99107|e_gw1.3.487.1	Phyca_SSR1030	p3	(ACT)4	12	TGGCTCTTGGCGCTAAATGA	TACGGCAGCTGTATTAGGCG	144	_CENP-B protein
>jgi|Phyca11|99315|e_gw1.3.993.1	Phyca_SSR1031	p3	(AGA)4	12	AGCGCCAGTTTCTACGACAA	CGTTTCCTCAGCTCCACCTT	277	_No FA Found
>jgi|Phyca11|99345|e_gw1.3.595.1	Phyca_SSR1032	p3	(AGC)4	12	TTACGAACTTAAGGCCCCCG	GAGATGAATAGCCCCACCCG	283	_Site-specific DNA-methyltransferase (cytosine-N4-specific)
>jgi|Phyca11|9976|fgenesh1_pm.PHYCAscaffold_43_#_90	Phyca_SSR1033	p3	(ACA)4	12	AGTCTGCCAAAGAGCCGTAC	AACACCTCAGCGATCACAGG	298	_Annexin
>jgi|Phyca11|99958|e_gw1.4.612.1	Phyca_SSR1034	p3	(GAG)4	12	GGGCGAGGAGAACAAAGAGT	CAAGCACTCAGGCTTCAGGA	172	_RNA helicase, DEAD-box type, Q motif
>jgi|Phyca11|99996|e_gw1.4.1212.1	Phyca_SSR1035	p3	(GAA)4	12	TGACCAGGCACTCCACTCTA	AACACACAACCAGCCTGGAA	168	_No FA Found
>jgi|Phyca11|100791|e_gw1.5.596.1	Phyca_SSR1036	p4	(ACGC)3	12	ATCCAGCCAAGTTGCCCTAC	AGGTCTCGGTACTCGTGGAA	243	_No FA Found
>jgi|Phyca11|101012|e_gw1.5.1236.1	Phyca_SSR1037	p4	(GGAC)3	12	AGCGGTGGTCTCTCCTTTTG	AGCGGGTGTAGATCTGGTCT	251	_No FA Found
>jgi|Phyca11|103818|e_gw1.8.402.1	Phyca_SSR1038	p4	(TGGC)3	12	GCGATTGGACTGGAATGTGC	GAGGAAGACACACCACCGAG	255	_No FA Found
>jgi|Phyca11|105940|e_gw1.11.567.1	Phyca_SSR1039	p4	(CTTC)3	12	ATGAGCCTGTTACGAGCCTG	AGTATTCGCCTGACGCACAA	238	_No FA Found
>jgi|Phyca11|106647|e_gw1.12.635.1	Phyca_SSR1040	p4	(GAAA)3	12	CTGTCGTGTATGTACTGTTTCGA	GCGTCACAGTCCCAACACTA	235	_No FA Found
>jgi|Phyca11|107879|e_gw1.14.455.1	Phyca_SSR1041	p4	(GATC)3	12	GCAAAACGCCCAGACAACAT	TGGTGTATGGTCCAACACGG	236	_No FA Found
>jgi|Phyca11|108142|e_gw1.14.443.1	Phyca_SSR1042	p4	(CAGC)3	12	ATTGCGCTGGAGTTCGAGAA	ACTCTCCAAGGAAACAGCGG	169	_No FA Found
>jgi|Phyca11|108546|e_gw1.15.608.1	Phyca_SSR1043	p4	(GATC)3	12	GACCGCTGATTTCACCCAGA	CATGCGATCATCGGGGAGAT	103	_No FA Found
>jgi|Phyca11|108694|e_gw1.15.125.1	Phyca_SSR1044	p4	(GGAA)3	12	CCACCGGTCTCTACTTACGC	GCGCATTCACGATGAAGTCC	197	_No FA Found
>jgi|Phyca11|10974|fgenesh1_pm.PHYCAscaffold_59_#_14	Phyca_SSR1045	p4	(CTCG)3	12	TCCTCGAGCAAGCAATGGTT	CGCATCCTTGGCAATCTTCG	101	_Armadillo-type fold
>jgi|Phyca11|110909|e_gw1.19.291.1	Phyca_SSR1046	p4	(CGAG)3	12	CAGAAACGACTAGCGGGACA	CCACCACTGTTTCGGTCGTA	223	_No FA Found
>jgi|Phyca11|112507|e_gw1.22.512.1	Phyca_SSR1047	p4	(GGAC)3	12	TGGCGGACTGAAAGCAGAAT	TGCTGCTTGATCGGCTTACT	176	_No FA Found
>jgi|Phyca11|113854|e_gw1.25.214.1	Phyca_SSR1048	p4	(CTCG)3	12	CTTGTTGCCTTGACACTGGC	GAGGCTCGTCATCACTCAGG	166	_No FA Found
>jgi|Phyca11|114308|e_gw1.26.111.1	Phyca_SSR1049	p4	(GACG)3	12	ACCACCACATGAAGCACCAA	CTCATTTCAGCGCGTACAGC	285	_No FA Found
>jgi|Phyca11|115961|e_gw1.29.25.1	Phyca_SSR1050	p4	(CGTA)3	12	TCGATCCACGAGCAACTTCG	CGTGACCAGCTCCAAGGAAT	192	_No FA Found
>jgi|Phyca11|116364|e_gw1.30.564.1	Phyca_SSR1051	p4	(CAAC)3	12	CAAACCCACACAAGAGCTGC	ATCACCGAGCGCCTTATGAG	298	_No FA Found
>jgi|Phyca11|116574|e_gw1.31.204.1	Phyca_SSR1052	p4	(GCCA)3	12	CGTTACCTTCAGCTGGCTCA	GGGTCCAACGAAGCCAAAAC	244	_No FA Found
>jgi|Phyca11|117946|e_gw1.34.416.1	Phyca_SSR1053	p4	(AGCG)3	12	CGAGTCAGGCAAGAACCAGT	TCTTCCCCATTGCTGCAGAG	287	_No FA Found
>jgi|Phyca11|118597|e_gw1.36.259.1	Phyca_SSR1054	p4	(ATCG)3	12	AACCAAGTCCTCGCGACATT	GGATATCTGCAGGTGGGTCG	235	_No FA Found
>jgi|Phyca11|119447|e_gw1.38.138.1	Phyca_SSR1055	p4	(ATAC)3	12	TCAGGCTTCATGTGACCACC	CATTCGACACGTCCAAACCG	215	_No FA Found
>jgi|Phyca11|119783|e_gw1.39.228.1	Phyca_SSR1056	p4	(GGAT)3	12	TGCGACGGTAAACCCTTTGA	AGTTGGCTTTCTTGCTCTCCA	295	_No FA Found
>jgi|Phyca11|119807|e_gw1.39.180.1	Phyca_SSR1057	p4	(GGAT)3	12	CGGTAAGCCCTTTGACGTCT	GCTCTCCAGCACACGACG	280	_No FA Found
>jgi|Phyca11|120438|e_gw1.41.46.1	Phyca_SSR1058	p4	(CGAG)3	12	CGAAGACCAAGAAGCCTCGA	GAGGTCCAACTCGGCTTTCA	287	_No FA Found
>jgi|Phyca11|121297|e_gw1.43.156.1	Phyca_SSR1059	p4	(ATTT)3	12	ACTTGTTCGTGGTGGTGGTT	TTCGAGACCTCTTGCACCAC	204	_No FA Found
>jgi|Phyca11|121416|e_gw1.44.56.1	Phyca_SSR1060	p4	(GCTG)3	12	ACGGTCCTGCTTCAAGAGTG	ACGTTGCTGTAGATTGGCCA	225	_No FA Found
>jgi|Phyca11|121804|e_gw1.46.284.1	Phyca_SSR1061	p4	(GGAT)3	12	AAGGACGATGTTGCTGGTGT	CACTTGTCGCCTGTTGCAAA	108	_No FA Found
>jgi|Phyca11|123134|e_gw1.49.69.1	Phyca_SSR1062	p4	(GAGC)3	12	TCTAGGAAACGCCGTCACAC	CAGCGCCACAATGAGAATCG	234	_No FA Found
>jgi|Phyca11|124947|e_gw1.55.146.1	Phyca_SSR1063	p4	(GTCC)3	12	GCCTCGTGGTGTTCCCTTTA	TGACGTCCAAGGTGTTACCG	129	_No FA Found
>jgi|Phyca11|125463|e_gw1.58.148.1	Phyca_SSR1064	p4	(GTGG)3	12	CACGACAACGAGTTCGCTTC	CTACGGTGAGCCAATCAGGG	196	_No FA Found
>jgi|Phyca11|125983|e_gw1.60.29.1	Phyca_SSR1065	p4	(AGCA)3	12	GTCAGCACTTGGAGACGTCA	CAACTGGACTTGCACATGCC	143	_No FA Found
>jgi|Phyca11|126401|e_gw1.63.189.1	Phyca_SSR1066	p4	(GATC)3	12	TCATGGAAGCTGTTGCCACA	AGCGCTCAACATCCTTCCTC	300	_No FA Found
>jgi|Phyca11|127013|e_gw1.66.187.1	Phyca_SSR1067	p4	(GATG)3	12	CACAGATCAGCAAGGACGGT	CCCGGGGAATCGAAGCAATA	202	_No FA Found
>jgi|Phyca11|128053|e_gw1.73.13.1	Phyca_SSR1068	p4	(GACA)3	12	TATTGGAAAGTGGGGCGGAC	TCCGTCTGTTCGAGATTGGC	128	_No FA Found
>jgi|Phyca11|128065|e_gw1.73.197.1	Phyca_SSR1069	p4	(CAAG)3	12	GTCCTCCTTACAAGCCCACC	GCCTCTTCCGAGAGCTTGTT	156	_No FA Found
>jgi|Phyca11|128339|e_gw1.75.28.1	Phyca_SSR1070	p4	(CCAA)3	12	GAGCTCGTCCAGGCACTATC	ACTTGCCGGTATCCACTGTG	189	_No FA Found
>jgi|Phyca11|128655|e_gw1.77.202.1	Phyca_SSR1071	p4	(ACGT)3	12	GGACAAGGTGGATCCAGTGG	AGAAAGCTTCGACCTTGCCA	278	_No FA Found
>jgi|Phyca11|128908|e_gw1.79.95.1	Phyca_SSR1072	p4	(CAGC)3	12	GTCTCGCGAGATTCTGAGGG	TCAATCACTGGCAGCCAAC	235	_No FA Found
>jgi|Phyca11|129113|e_gw1.81.47.1	Phyca_SSR1073	p4	(CAGA)3	12	GAACTGCTCACCTGGGTCAA	TTTCACCCAAGCGTCGAAGA	297	_No FA Found
>jgi|Phyca11|129462|e_gw1.84.2.1	Phyca_SSR1074	p4	(GGAA)3	12	ATCGTGCTTCGGTATTCCCC	CCGTGTCCAGTTCATCTGCT	279	_No FA Found
>jgi|Phyca11|129549|e_gw1.85.117.1	Phyca_SSR1075	p4	(TTCA)3	12	GCTATTCCAACGTCTTCGGC	CAACCAATGCTTGTGACCGA	158	_No FA Found
>jgi|Phyca11|129896|e_gw1.89.61.1	Phyca_SSR1076	p4	(GAGT)3	12	ATCCGTGACCGTGACTATGC	GCACAACGATGGAGCGAATC	215	_No FA Found
>jgi|Phyca11|130418|e_gw1.93.13.1	Phyca_SSR1077	p4	(GGCG)3	12	CCTATCCCTAATGGCTGCCG	ATAAGGGAACAGCGCCAGTC	152	_No FA Found
>jgi|Phyca11|130486|e_gw1.94.76.1	Phyca_SSR1078	p4	(GCGA)3	12	CGGAGTCGATCGTGTGGAAG	AGTTGTGCAGGTGGAAATCCA	159	_No FA Found
>jgi|Phyca11|130615|e_gw1.96.24.1	Phyca_SSR1079	p4	(TGCT)3	12	GATGCTGCACGATACGGAGA	TTACTTTTCCTCCGTGCAGT	181	_No FA Found
>jgi|Phyca11|130666|e_gw1.96.61.1	Phyca_SSR1080	p4	(TGCG)3	12	CGAACAGCTGTACGGCATTG	AGCGCGAGTTTCTTGTAGCT	249	_No FA Found
>jgi|Phyca11|130906|e_gw1.99.84.1	Phyca_SSR1081	p4	(ACTG)3	12	CGTATTTCTGGAGCGCGTTG	CAAACGTTGTTGGATGCCGA	147	_No FA Found
>jgi|Phyca11|131444|e_gw1.106.41.1	Phyca_SSR1082	p4	(GACA)3	12	ATCGCCAGACACGACAAAGT	GCCGTTCGTATGAAACACCG	268	_No FA Found
>jgi|Phyca11|132113|e_gw1.136.10.1	Phyca_SSR1083	p4	(CCAT)3	12	CTTTCGACGTCGCATGACAC	CCCTCTGTCCCGTGAATGAC	189	_No FA Found
>jgi|Phyca11|132126|e_gw1.136.18.1	Phyca_SSR1084	p4	(TTCA)3	12	ATGGTGTGGGAGTTCGCAAA	CAAGAGACAACCGATTGCGC	118	_No FA Found
>jgi|Phyca11|132376|e_gw1.158.18.1	Phyca_SSR1085	p4	(CATT)3	12	GAAGCAACTATTCCGCTGCG	AGCTGATGTTGGCGATCACA	206	_No FA Found
>jgi|Phyca11|132444|e_gw1.167.22.1	Phyca_SSR1086	p4	(ATGC)3	12	TCGTGCGGTGAACAGAATGA	GAGCACCGCAGTATACAGCA	283	_No FA Found
>jgi|Phyca11|133559|e_gw1.551.1.1	Phyca_SSR1087	p4	(TATT)3	12	CGGAACCAGGTGCGTCATTA	TGACATCTTCGCGATCCTCG	167	_No FA Found
>jgi|Phyca11|14024|fgenesh1_pg.PHYCAscaffold_5_#_238	Phyca_SSR1088	p4	(GGAA)3	12	GTCTCTCTTTGCCGGTTGGA	ACGTCAGGTTGAACAGGTCC	251	_No FA Found
>jgi|Phyca11|14110|fgenesh1_pg.PHYCAscaffold_6_#_32	Phyca_SSR1089	p4	(CCGT)3	12	AGGAAGAGGGTGGCTACGAT	TTCAGCCGATTTCTGAGCGT	227	_No FA Found
>jgi|Phyca11|14271|fgenesh1_pg.PHYCAscaffold_7_#_10	Phyca_SSR1090	p4	(GAAA)3	12	TCGCAAGAGATCGAGCATCC	TGTCTGGGTACGTTGTCAGC	220	_T-complex 10/CenJ, C-terminal
>jgi|Phyca11|18478|fgenesh1_pg.PHYCAscaffold_37_#_42	Phyca_SSR1091	p4	(GATG)3	12	AGTTTGTTCCAGGGCGACAA	CTCTTCGACTGAGGCAGACG	300	_Zinc finger, C2H2, LYAR-type
>jgi|Phyca11|18575|fgenesh1_pg.PHYCAscaffold_38_#_21	Phyca_SSR1092	p4	(TTCG)3	12	GACGAAGCACTGGAGGCTTT	TACGGGACACATCAACGGTG	217	_No FA Found
>jgi|Phyca11|18723|fgenesh1_pg.PHYCAscaffold_40_#_14	Phyca_SSR1093	p4	(TGCA)3	12	ATGGGCGTGTGTAGCATTCA	AACTTCGTCTCGTCAGCCAG	242	_WD40 repeat-like
>jgi|Phyca11|20520|fgenesh1_pg.PHYCAscaffold_65_#_64	Phyca_SSR1094	p4	(ACGC)3	12	CGACCGTATTCATCGCCTCA	CTGTCGCTTTATGCCGCTTC	260	_AWS
>jgi|Phyca11|21266|fgenesh1_pg.PHYCAscaffold_87_#_17	Phyca_SSR1095	p4	(CTCC)3	12	GCATTTCAAGGCGGCTGAAA	TCGACGGTCCATTTTCTCGT	112	_No FA Found
>jgi|Phyca11|21377|fgenesh1_pg.PHYCAscaffold_93_#_11	Phyca_SSR1096	p4	(ATCG)3	12	GTGGCAATGACGAGCAATCC	TCAAGGACCAGCATTGACCC	272	_EGF-like region, conserved site
>jgi|Phyca11|34538|gw1.41.10.1	Phyca_SSR1097	p4	(TGTC)3	12	GTGAAGCTCCACACATCCCA	TATCCTTGCGTCGCAGTTGT	115	_DNA/RNA helicase, ATP-dependent, DEAH-box type, conserved site
>jgi|Phyca11|39204|gw1.13.86.1	Phyca_SSR1098	p4	(CGTA)3	12	CGGCGAATCGGAGGGAAATA	ACGTGGCTCTTCACTCCAAG	265	_Phosphoglycerate/bisphosphoglycerate mutase
>jgi|Phyca11|40265|gw1.28.61.1	Phyca_SSR1099	p4	(TCTG)3	12	GAGCACCGACAAAGACTGGA	GATGAAGGTCAACGCATCGC	223	_Peptidase, cysteine peptidase active site
>jgi|Phyca11|4500|fgenesh1_pm.PHYCAscaffold_2_#_96	Phyca_SSR1100	p4	(CTCG)3	12	AAAGAAGGAGGCCGAAGCTC	ACATGAACAGCTGCAGTGGA	213	_No FA Found
>jgi|Phyca11|47653|gw1.206.7.1	Phyca_SSR1101	p4	(CAAA)3	12	TGAAGCAATTTGTGGTGCGG	CTTTCCAACGCTGCTCAACC	258	_HAT dimerisation
>jgi|Phyca11|49781|gw1.687.1.1	Phyca_SSR1102	p4	(GTTT)3	12	CACAGCCTCCGGGAATACTC	CTGTACTGGTAGCGAGCTCG	114	_GroEL-like chaperone, ATPase
>jgi|Phyca11|502542|fgenesh2_kg.PHYCAscaffold_1_#_2_#_Contig261.1	Phyca_SSR1103	p4	(CGAG)3	12	TGAGTACGAGCTTCGATGGC	CGGCTTGCCTTCTATCGGAT	222	_No FA Found
>jgi|Phyca11|502920|fgenesh2_kg.PHYCAscaffold_2_#_36_#_Contig4051.1	Phyca_SSR1104	p4	(ACAG)3	12	GCGCTGTCTCCTTCGAGTAA	GCGAAAAAGACGTGTCTCGG	252	_No FA Found
>jgi|Phyca11|503038|fgenesh2_kg.PHYCAscaffold_2_#_154_#_gi|189084469|gb|BT031985.1|	Phyca_SSR1105	p4	(ACTG)3	12	CGCCAAGGAGGTGCAAAGTA	CTTCGTCTAAGATCGGCCCC	278	_No FA Found
>jgi|Phyca11|503235|fgenesh2_kg.PHYCAscaffold_3_#_100_#_Contig4363.1	Phyca_SSR1106	p4	(ACTA)3	12	AGGATGAGCAGTCGTTGTCG	GTAGTAGTCTCGCTGCTGCC	264	_No FA Found
>jgi|Phyca11|503545|fgenesh2_kg.PHYCAscaffold_4_#_84_#_Contig5.2	Phyca_SSR1107	p4	(CAAC)3	12	TGCAGTCCAAACTCATTCCTCA	ACCGCGTAGAATTCTTGGCA	260	_No FA Found
>jgi|Phyca11|503678|fgenesh2_kg.PHYCAscaffold_4_#_217_#_Contig2256.1	Phyca_SSR1108	p4	(AAGC)3	12	CTGTTGCGTGAAACGATGCA	TTTGTCGCCTCCAGTACACC	197	_No FA Found
>jgi|Phyca11|503876|fgenesh2_kg.PHYCAscaffold_5_#_40_#_4098637:1	Phyca_SSR1109	p4	(GAAG)3	12	AGCCAGACACTGTTCGTCTG	AGGAGTTGCAGTTGGAGCTC	283	_No FA Found
>jgi|Phyca11|503886|fgenesh2_kg.PHYCAscaffold_5_#_50_#_Contig513.1	Phyca_SSR1110	p4	(CGAA)3	12	GACACCGACCAGTCTTCGTT	TAACGTCAGCCGATCAAGCA	166	_No FA Found
>jgi|Phyca11|504126|fgenesh2_kg.PHYCAscaffold_6_#_43_#_Contig2838.1	Phyca_SSR1111	p4	(AAGA)3	12	CTTTCCAATGTTGTGCGCCA	CACTGCCAGATTCGGACTCA	256	_No FA Found
>jgi|Phyca11|504776|fgenesh2_kg.PHYCAscaffold_9_#_167_#_Contig2028.1	Phyca_SSR1112	p4	(GCTC)3	12	ACAGCGTGTGGACAAGAGTC	GAAGAGCAGGTTCAGTGGCT	216	_No FA Found
>jgi|Phyca11|504947|fgenesh2_kg.PHYCAscaffold_10_#_107_#_Contig62.1	Phyca_SSR1113	p4	(GTGC)3	12	TTCATCCTCTTTGGCGGCTT	GAGGAGTCTGCATCAGTCCG	265	_No FA Found
>jgi|Phyca11|505086|fgenesh2_kg.PHYCAscaffold_11_#_32_#_4097376:1	Phyca_SSR1114	p4	(AACG)3	12	GGATTCCCCGTATCCGACAC	ACCCTTCGAAGCACTCCTTG	248	_No FA Found
>jgi|Phyca11|505476|fgenesh2_kg.PHYCAscaffold_13_#_126_#_4101945:239	Phyca_SSR1115	p4	(ACCA)3	12	AGCGACATCCATTGCTTCCA	GTAGTCGTAGTGAGGCGTCG	181	_No FA Found
>jgi|Phyca11|505958|fgenesh2_kg.PHYCAscaffold_17_#_43_#_4096633:2	Phyca_SSR1116	p4	(GCTG)3	12	TCCAGCTACGAGTCTCACGA	CGTCAGCTCCTCCAAAAGGT	183	_No FA Found
>jgi|Phyca11|506274|fgenesh2_kg.PHYCAscaffold_18_#_147_#_4101647:1	Phyca_SSR1117	p4	(TCCG)3	12	CTCGGGTATTCTCGCTCACC	TCGAGCATTTCCTTGTCGCT	240	_No FA Found
>jgi|Phyca11|506513|fgenesh2_kg.PHYCAscaffold_20_#_59_#_4100500:1	Phyca_SSR1118	p4	(GCTC)3	12	CCTACCCCTTGAAGAGTGCG	TTCGAGGGAAAGTGTCGAGC	273	_No FA Found
>jgi|Phyca11|506606|fgenesh2_kg.PHYCAscaffold_20_#_152_#_Contig614.1	Phyca_SSR1119	p4	(GACA)3	12	CAGGGCCACTACAGAAACGT	CTCCAAGGCGTGAAACTTGC	279	_No FA Found
>jgi|Phyca11|506620|fgenesh2_kg.PHYCAscaffold_20_#_166_#_gi|189084344|gb|BT031860.1|	Phyca_SSR1120	p4	(GCAA)3	12	TTGACTTGGGAGCTTTGCCA	AGAATTGCGTGTCGGTCAGT	282	_No FA Found
>jgi|Phyca11|507073|fgenesh2_kg.PHYCAscaffold_24_#_65_#_Contig491.1	Phyca_SSR1121	p4	(GGCA)3	12	GAGAACAGCAGCACAGAGGA	ACTCAAGACACACCACAGCC	116	_No FA Found
>jgi|Phyca11|507143|fgenesh2_kg.PHYCAscaffold_25_#_27_#_gi|189084553|gb|BT032069.1|	Phyca_SSR1122	p4	(GGAC)3	12	GATCGACTCGAACGCGTACT	GTTGACGGACGTCCTTGTCT	194	_No FA Found
>jgi|Phyca11|507158|fgenesh2_kg.PHYCAscaffold_25_#_42_#_4104374:1	Phyca_SSR1123	p4	(CAGC)3	12	CCGCTAAGTCCTGGTACGTC	CCAAAAGCTCTGGACAACGC	279	_No FA Found
>jgi|Phyca11|507502|fgenesh2_kg.PHYCAscaffold_28_#_9_#_Contig1077.3	Phyca_SSR1124	p4	(CTTA)3	12	GTTTCGTATTCGGGGGTGGT	GCACCGTCCTGTATCTAGCC	184	_No FA Found
>jgi|Phyca11|507861|fgenesh2_kg.PHYCAscaffold_30_#_130_#_Contig1057.1	Phyca_SSR1125	p4	(GTGA)3	12	TCACCTTCGCAGCTGGAATT	GCGCTTTTTCCCTCTCCTCT	292	_No FA Found
>jgi|Phyca11|508226|fgenesh2_kg.PHYCAscaffold_33_#_85_#_Contig3435.1	Phyca_SSR1126	p4	(ACGT)3	12	AAGCCGAGTCAGACGTGAAG	AAAGCCAGCACCTTGGAGTT	273	_No FA Found
>jgi|Phyca11|508566|fgenesh2_kg.PHYCAscaffold_36_#_19_#_4101819:1	Phyca_SSR1127	p4	(CAAC)3	12	TAAACGACCACAAGCCCTCC	TGTACTGCGACAGGTTGGTC	274	_No FA Found
>jgi|Phyca11|508797|fgenesh2_kg.PHYCAscaffold_38_#_49_#_Contig1685.1	Phyca_SSR1128	p4	(GGCT)3	12	ACAGGAGGCAAGCAGAACTC	ACAACCTCTTCGCCCTTCTG	202	_No FA Found
>jgi|Phyca11|508904|fgenesh2_kg.PHYCAscaffold_39_#_71_#_Contig2053.2	Phyca_SSR1129	p4	(AAGC)3	12	TGTCTCCGTCCGTTCAAGTG	TCAAAATGCCGTCTCTGCAC	199	_No FA Found
>jgi|Phyca11|509033|fgenesh2_kg.PHYCAscaffold_41_#_29_#_4097383:1	Phyca_SSR1130	p4	(CAGA)3	12	TTCGAGAGCTCCAGGACGTA	TCGTTCGACAGCACGTTGTA	241	_No FA Found
>jgi|Phyca11|509786|fgenesh2_kg.PHYCAscaffold_49_#_78_#_4097226:1	Phyca_SSR1131	p4	(GTGC)3	12	TGTGCTGGTACGAACAGGTC	TGACATCGCCTGCTCGATAC	272	_No FA Found
>jgi|Phyca11|509812|fgenesh2_kg.PHYCAscaffold_50_#_13_#_gi|189084785|gb|BT032315.1|	Phyca_SSR1132	p4	(GCTC)3	12	GACGATTCCTCTGCCTCAGG	GAGTAGATCCGCTTCCTGGC	191	_No FA Found
>jgi|Phyca11|509814|fgenesh2_kg.PHYCAscaffold_50_#_15_#_4101526:5	Phyca_SSR1133	p4	(GAAG)3	12	AGATGTTGTACCGGTGGCAG	TCCATTGTGACCGCCATCTC	286	_No FA Found
>jgi|Phyca11|509888|fgenesh2_kg.PHYCAscaffold_51_#_15_#_Contig2659.1	Phyca_SSR1134	p4	(GAGC)3	12	ACCGCTTGGTTGTGAGAGAG	CCTGCTACCTTTGGACTGGG	179	_No FA Found
>jgi|Phyca11|510818|fgenesh2_kg.PHYCAscaffold_67_#_29_#_Contig288.2	Phyca_SSR1135	p4	(CCGA)3	12	ATGGTGGATCTGTTGCACGT	GAAGTACCGGCCGATAAGGG	219	_No FA Found
>jgi|Phyca11|510843|fgenesh2_kg.PHYCAscaffold_68_#_19_#_Contig3026.1	Phyca_SSR1136	p4	(AGCA)3	12	TGCAACGTGAATGTCGAGGA	CGTTGGTAGGACAGAAGCGT	286	_No FA Found
>jgi|Phyca11|510891|fgenesh2_kg.PHYCAscaffold_70_#_37_#_4101889:1	Phyca_SSR1137	p4	(GTAG)3	12	CACGAGACACTGCAGGACTT	CCATGCAGGTCTATCTCTGCA	122	_No FA Found
>jgi|Phyca11|511030|fgenesh2_kg.PHYCAscaffold_73_#_1_#_4098799:1	Phyca_SSR1138	p4	(CCAC)3	12	GTTGCCACTACCCGAGAACA	ACGTTATGCAGTCGCTTCCA	172	_No FA Found
>jgi|Phyca11|511179|fgenesh2_kg.PHYCAscaffold_78_#_14_#_gi|189084053|gb|BT031569.1|	Phyca_SSR1139	p4	(GTGC)3	12	GGGCTTCAAGTGTCCTCCTC	TTGTCGAATGCTGAGTCGCT	183	_No FA Found
>jgi|Phyca11|511258|fgenesh2_kg.PHYCAscaffold_80_#_2_#_Contig757.1	Phyca_SSR1140	p4	(GATG)3	12	CTAATACCCCGTCGCTGCAT	CACGCCTCAATGAACTCCCT	280	_No FA Found
>jgi|Phyca11|511297|fgenesh2_kg.PHYCAscaffold_80_#_41_#_Contig4922.1	Phyca_SSR1141	p4	(AGTA)3	12	TGAGAGAGAAATGCAGGGCG	CTTCACTGCTACGACGTGGA	222	_No FA Found
>jgi|Phyca11|511525|fgenesh2_kg.PHYCAscaffold_87_#_31_#_4098728:1	Phyca_SSR1142	p4	(TCGC)3	12	CCTACCAGACCACCAACACC	TCTTCTTCCTCGAAACGGCC	148	_No FA Found
>jgi|Phyca11|511697|fgenesh2_kg.PHYCAscaffold_95_#_26_#_Contig2530.1	Phyca_SSR1143	p4	(TGTC)3	12	TCCACTCGTCTTTGGGCATC	GAAACTTTCGCAAGCCTCCG	269	_No FA Found
>jgi|Phyca11|512033|fgenesh2_kg.PHYCAscaffold_119_#_2_#_Contig3575.1	Phyca_SSR1144	p4	(TGAC)3	12	AAGCTACAGGAAGTGCGTCC	AGGTAGTAGCCCATGGACGT	213	_No FA Found
>jgi|Phyca11|512133|fgenesh2_kg.PHYCAscaffold_243_#_1_#_jgi|JGI_CBOT9178.rev|	Phyca_SSR1145	p4	(TCCT)3	12	GTACAACACGCAGGAGGACA	TGACAAATCCCGATGCAGCT	160	_No FA Found
>jgi|Phyca11|512156|fgenesh2_kg.PHYCAscaffold_341_#_1_#_Contig62.1	Phyca_SSR1146	p4	(GTGC)3	12	CTAACCCGATCTCCAGCGTC	GAGCGAGTAATCTCCGACCG	233	_No FA Found
>jgi|Phyca11|512178|fgenesh2_kg.PHYCAscaffold_447_#_1_#_jgi|JGI_CBOT9178.rev|	Phyca_SSR1147	p4	(TCCT)3	12	GTACAACACGCAGGAGGACA	AATCCCGATGTAGCTGGTCG	155	_No FA Found
>jgi|Phyca11|525644|estExt2_fgenesh1_pm.C_PHYCAscaffold_40197	Phyca_SSR1148	p4	(ACCG)3	12	GGTAAAACGGGGCCTACGAA	CGTAGATCCTTCACCTCGGC	269	_No FA Found
>jgi|Phyca11|525779|estExt2_fgenesh1_pm.C_PHYCAscaffold_50073	Phyca_SSR1149	p4	(AGTG)3	12	CATGGGCTACTACGGCTCTG	GGTGGTGGGTTCCTCATCAG	273	_No FA Found
>jgi|Phyca11|526027|estExt2_fgenesh1_pm.C_PHYCAscaffold_60111	Phyca_SSR1150	p4	(CAGA)3	12	TGTGGACCGTGCACAGTATC	GTAAACCTGCCACCACTCGA	257	_No FA Found
>jgi|Phyca11|526037|estExt2_fgenesh1_pm.C_PHYCAscaffold_60122	Phyca_SSR1151	p4	(ACGT)3	12	GCGACGTTGTAAACACCGAG	CGTAGGACAACTGCCATCGA	290	_No FA Found
>jgi|Phyca11|526800|estExt2_fgenesh1_pm.C_PHYCAscaffold_130057	Phyca_SSR1152	p4	(TCGT)3	12	GCCCAGCACACTTGAAACTT	GGTTCCTTCGACACCTCTGG	133	_No FA Found
>jgi|Phyca11|526928|estExt2_fgenesh1_pm.C_PHYCAscaffold_140061	Phyca_SSR1153	p4	(GGTA)3	12	TCAACAACATCAAGTGCGCG	TGTTTTCGATAGTATTGAGGTGCA	263	_No FA Found
>jgi|Phyca11|527198|estExt2_fgenesh1_pm.C_PHYCAscaffold_170075	Phyca_SSR1154	p4	(AGAA)3	12	GCTGGATGGGTAGAGCGTAC	GCTTGCACGTCATGTAGCAG	150	_No FA Found
>jgi|Phyca11|528091|estExt2_fgenesh1_pm.C_PHYCAscaffold_260086	Phyca_SSR1155	p4	(TTGC)3	12	GACAGCATCGGACAAGGGAA	CCTGAACCCTCAGCAGTGAG	192	_No FA Found
>jgi|Phyca11|528148|estExt2_fgenesh1_pm.C_PHYCAscaffold_270048	Phyca_SSR1156	p4	(CTGG)3	12	ACCGGAACCACATAGGCAAG	AACGTATCCCCGACCAACAC	140	_No FA Found
>jgi|Phyca11|528642|estExt2_fgenesh1_pm.C_PHYCAscaffold_320048	Phyca_SSR1157	p4	(ACGT)3	12	GTCCAAGGACTATCTCCGCG	TCACCCGCTCCAATTGTCTC	225	_No FA Found
>jgi|Phyca11|528937|estExt2_fgenesh1_pm.C_PHYCAscaffold_350095	Phyca_SSR1158	p4	(AGCG)3	12	TGAGTGATGGAGCAGGTGTG	AGACGCCAAGAAACGACCAT	228	_No FA Found
>jgi|Phyca11|530562|estExt2_fgenesh1_pm.C_PHYCAscaffold_680026	Phyca_SSR1159	p4	(ATGT)3	12	GCTATTCAGTGCTGCAGTGC	CTCTTCTCGAGCTCACCGTC	107	_No FA Found
>jgi|Phyca11|530950|estExt2_fgenesh1_pm.C_PHYCAscaffold_850021	Phyca_SSR1160	p4	(TCAC)3	12	GTTCACACAGGTCCCGAAGT	ATCGGAGACCAACAAAGCGT	275	_No FA Found
>jgi|Phyca11|531146|estExt2_fgenesh1_pm.C_PHYCAscaffold_970012	Phyca_SSR1161	p4	(ACAG)3	12	TTGGAGGATGCCAAGTGGAC	GACTGAAGCACTGGAGCTGT	286	_No FA Found
>jgi|Phyca11|531311|estExt2_fgenesh1_pm.C_PHYCAscaffold_1070013	Phyca_SSR1162	p4	(CCCA)3	12	TGCCATTCAATCAGCCTGGT	GAATCGATAGCTGGCACGGA	190	_No FA Found
>jgi|Phyca11|531464|estExt2_fgenesh1_pg.C_PHYCAscaffold_10026	Phyca_SSR1163	p4	(ACGT)3	12	TATCTCGCGTCTTGGGAAGC	GTGGGCTTTGCAAGTGTGAG	233	_No FA Found
>jgi|Phyca11|533168|estExt2_fgenesh1_pg.C_PHYCAscaffold_110039	Phyca_SSR1164	p4	(GATA)3	12	AGAAGCCTAGTGGACGTCCA	ACGCTCTGGTGGAGTTTGAG	273	_No FA Found
>jgi|Phyca11|533217|estExt2_fgenesh1_pg.C_PHYCAscaffold_110113	Phyca_SSR1165	p4	(TTCC)3	12	ACAGAGTTGAGGAAGCCACG	AAATTCCACGCCACGAGTCT	167	_No FA Found
>jgi|Phyca11|533232|estExt2_fgenesh1_pg.C_PHYCAscaffold_110133	Phyca_SSR1166	p4	(TTGC)3	12	GGAGGATCGGTTGATGGGAC	CCCCAGAGCATGACGACAC	104	_No FA Found
>jgi|Phyca11|534866|estExt2_fgenesh1_pg.C_PHYCAscaffold_290018	Phyca_SSR1167	p4	(GCTC)3	12	AGTTGAACCAATTGCCCCCA	GCCCGTTTCGACCAATAGGA	203	_No FA Found
>jgi|Phyca11|535249|estExt2_fgenesh1_pg.C_PHYCAscaffold_330076	Phyca_SSR1168	p4	(CGCT)3	12	TGCAGGTGAACAAGGCTGAT	CTCGCTCCACAGTGTTGTCT	213	_No FA Found
>jgi|Phyca11|535439|estExt2_fgenesh1_pg.C_PHYCAscaffold_360023	Phyca_SSR1169	p4	(CAAC)3	12	TAAACGACCACAAGCCCTCC	TGTACTGCGACAGGTTGGTC	274	_No FA Found
>jgi|Phyca11|537060|estExt2_fgenesh1_pg.C_PHYCAscaffold_720032	Phyca_SSR1170	p4	(GTCC)3	12	TCAACACGTCCTACTTCCGC	GCACCGATAACAGTGTGCAC	202	_No FA Found
>jgi|Phyca11|537104|estExt2_fgenesh1_pg.C_PHYCAscaffold_740005	Phyca_SSR1171	p4	(TGCT)3	12	CTCCGTTGTACTTGGCCTGT	CCGTCATAGCGTCCACATCA	288	_No FA Found
>jgi|Phyca11|537138|estExt2_fgenesh1_pg.C_PHYCAscaffold_760004	Phyca_SSR1172	p4	(ACCC)3	12	AGACGTCACAGCTCAAGTGG	GCTCTCCACAAGTGCCGTAA	256	_No FA Found
>jgi|Phyca11|538602|estExt2_Genewise1Plus.C_PHYCAscaffold_20057	Phyca_SSR1173	p4	(CAGT)3	12	ACGCCAAGAAGGTCGTTCAT	TCCTTCTGCAACGCTTCGAT	268	_No FA Found
>jgi|Phyca11|541695|estExt2_Genewise1Plus.C_PHYCAscaffold_70540	Phyca_SSR1174	p4	(TGTC)3	12	AGGCGAAAACATTGCTGCAG	GCAAGCGTTCAAACTCAGCA	287	_No FA Found
>jgi|Phyca11|543113|estExt2_Genewise1Plus.C_PHYCAscaffold_110174	Phyca_SSR1175	p4	(TATC)3	12	ACGCTCTGGTGGAGTTTGAG	AGAAGCCTAGTGGACGTCCA	273	_No FA Found
>jgi|Phyca11|546107|estExt2_Genewise1Plus.C_PHYCAscaffold_200118	Phyca_SSR1176	p4	(TTCA)3	12	TTCCATCCACAAGGCCATCC	GTGGCTTCTGGCTTGGATCT	235	_No FA Found
>jgi|Phyca11|546111|estExt2_Genewise1Plus.C_PHYCAscaffold_200122	Phyca_SSR1177	p4	(TGAA)3	12	GTGGCTTCTGGCTTGGATCT	TTCCATCCACAAGGCCATCC	235	_No FA Found
>jgi|Phyca11|546150|estExt2_Genewise1Plus.C_PHYCAscaffold_200185	Phyca_SSR1178	p4	(CCAG)3	12	TCTTGATAGACAGCGCACGC	CCGTTCTTGCGCATATTGGG	114	_No FA Found
>jgi|Phyca11|546202|estExt2_Genewise1Plus.C_PHYCAscaffold_200265	Phyca_SSR1179	p4	(CTCA)3	12	CCACTGCTAGAAACCCATTCG	CGGCAACAGGTTCTTGTGTG	270	_No FA Found
>jgi|Phyca11|547508|estExt2_Genewise1Plus.C_PHYCAscaffold_250106	Phyca_SSR1180	p4	(CGGT)3	12	GTCCTGCGAGTCCAAACAGA	GCCGCTACTGTCGTTATCGA	147	_No FA Found
>jgi|Phyca11|547538|estExt2_Genewise1Plus.C_PHYCAscaffold_250178	Phyca_SSR1181	p4	(GCTG)3	12	CCAAAAGCTCTGGACAACGC	CCGCTAAGTCCTGGTACGTC	279	_No FA Found
>jgi|Phyca11|548420|estExt2_Genewise1Plus.C_PHYCAscaffold_280440	Phyca_SSR1182	p4	(AGCA)3	12	TTGCGTCGCCTCTCTGAAAT	CCGATACCCCATTCACCGAG	211	_No FA Found
>jgi|Phyca11|549506|estExt2_Genewise1Plus.C_PHYCAscaffold_330019	Phyca_SSR1183	p4	(TGCC)3	12	GTGCTCAAGATCACGGGGAA	CCTATCTACGCCGTCGCAAA	214	_No FA Found
>jgi|Phyca11|549509|estExt2_Genewise1Plus.C_PHYCAscaffold_330023	Phyca_SSR1184	p4	(GACG)3	12	CAGCGCAGGATGATTTGAGC	GTTGCCTCACACGGTTGTTC	174	_No FA Found
>jgi|Phyca11|549954|estExt2_Genewise1Plus.C_PHYCAscaffold_340301	Phyca_SSR1185	p4	(AGCA)3	12	CCGCATCGAGCTGTTACTCT	AGATTGCAGAGGCTGTTCGA	215	_No FA Found
>jgi|Phyca11|551325|estExt2_Genewise1Plus.C_PHYCAscaffold_410240	Phyca_SSR1186	p4	(TTCG)3	12	CTGTGAGTACATCTGCCGCA	GTCGTTCTTCTCCGCGTACA	277	_No FA Found
>jgi|Phyca11|552134|estExt2_Genewise1Plus.C_PHYCAscaffold_460223	Phyca_SSR1187	p4	(ACGA)3	12	ATCATCGCCGTGTTCAACCT	TTTGGCCCAAACTTCCACCT	225	_No FA Found
>jgi|Phyca11|555389|estExt2_Genewise1Plus.C_PHYCAscaffold_720117	Phyca_SSR1188	p4	(CGGA)3	12	TGAGCAAGAACGCCAAGACT	CGCTCGCTTCTACACATCCT	295	_No FA Found
>jgi|Phyca11|557914|estExt2_Genewise1.C_PHYCAscaffold_10075	Phyca_SSR1189	p4	(ACGT)3	12	GTGGGCTTTGCAAGTGTGAG	TATCTCGCGTCTTGGGAAGC	233	_No FA Found
>jgi|Phyca11|558545|estExt2_Genewise1.C_PHYCAscaffold_20041	Phyca_SSR1190	p4	(GCCT)3	12	TGCTTTTGGCCATGCAGTTC	AGAACATTCTGCACGGCGTA	232	_No FA Found
>jgi|Phyca11|559648|estExt2_Genewise1.C_PHYCAscaffold_30964	Phyca_SSR1191	p4	(ATGG)3	12	AGGTATTGGATAGCAGCGCC	CCTGGCGTTCTCTATCGCAA	230	_No FA Found
>jgi|Phyca11|562802|estExt2_Genewise1.C_PHYCAscaffold_100269	Phyca_SSR1192	p4	(CGTC)3	12	ACACTCAATCTGCGCTCTGT	TAAGTGCTGGGCATGGACTG	136	_No FA Found
>jgi|Phyca11|562804|estExt2_Genewise1.C_PHYCAscaffold_100271	Phyca_SSR1193	p4	(CGTC)3	12	ACACTCAATCTGCGCTCTGT	TAAGTGCTGGGCATGGACTG	136	_No FA Found
>jgi|Phyca11|563078|estExt2_Genewise1.C_PHYCAscaffold_110148	Phyca_SSR1194	p4	(GACG)3	12	TTTGGTGGACTACTGGCGAC	GGGATTACCACCACACCGTT	248	_No FA Found
>jgi|Phyca11|565136|estExt2_Genewise1.C_PHYCAscaffold_170234	Phyca_SSR1195	p4	(TTTC)3	12	TCTGGAAGCTTGCACGTCAT	GCTGGATGGGTAGAGCGTAC	157	_No FA Found
>jgi|Phyca11|568605|estExt2_Genewise1.C_PHYCAscaffold_290324	Phyca_SSR1196	p4	(AGGA)3	12	GTAATGGGTGGCCAGAAGCT	CGCCTAGAAGAGACTCCAACA	145	_No FA Found
>jgi|Phyca11|571208|estExt2_Genewise1.C_PHYCAscaffold_410098	Phyca_SSR1197	p4	(CTGT)3	12	TCGTTCGACAGCACGTTGTA	AGGACGTACTCACCTCCCTC	229	_No FA Found
>jgi|Phyca11|572182|estExt2_Genewise1.C_PHYCAscaffold_460372	Phyca_SSR1198	p4	(GCCA)3	12	TTAAGGGCGACGTGGACTTC	TTCTTGGTGTAGTCCACGGC	196	_No FA Found
>jgi|Phyca11|572777|estExt2_Genewise1.C_PHYCAscaffold_490288	Phyca_SSR1199	p4	(GCAC)3	12	TGACATCGCCTGCTCGATAC	TGTGCTGGTACGAACAGGTC	272	_No FA Found
>jgi|Phyca11|573965|estExt2_Genewise1.C_PHYCAscaffold_580106	Phyca_SSR1200	p4	(TTAT)3	12	TGCAGCCTTTGTGGTAACGA	TTAGCAGTCGCATGGTTGGT	182	_No FA Found
>jgi|Phyca11|574237|estExt2_Genewise1.C_PHYCAscaffold_600185	Phyca_SSR1201	p4	(CGGA)3	12	GAGGCGCTGCAGAAGTTCTA	GGCTGTGTGCAGTTTCTTGG	141	_No FA Found
>jgi|Phyca11|575325|estExt2_Genewise1.C_PHYCAscaffold_720114	Phyca_SSR1202	p4	(TCCG)3	12	CGCTCGCTTCTACACATCCT	TGAGCAAGAACGCCAAGACT	295	_No FA Found
>jgi|Phyca11|577434|estExt2_Genewise1.C_PHYCAscaffold_1160013	Phyca_SSR1203	p4	(CGAA)3	12	TCGTGGTCAATTCCAGGACG	TTCCACCAGGTCATCCATGC	184	_No FA Found
>jgi|Phyca11|577500|estExt2_Genewise1.C_PHYCAscaffold_1220003	Phyca_SSR1204	p4	(GAAA)3	12	AAGAGCCCCAAGTCCGAATG	AGACACGAGTTCACGAGCTG	172	_No FA Found
>jgi|Phyca11|63203|gw1.26.276.1	Phyca_SSR1205	p4	(AGGA)3	12	GACCAACGCGATGGATTTCG	ACGTCGCTGCATTGTCAATG	113	_Ankyrin
>jgi|Phyca11|64031|gw1.18.327.1	Phyca_SSR1206	p4	(GGAA)3	12	CGGCTCTATTGCGTCAAACG	ACGACAGATTACCCCCTCGA	210	_Ankyrin
>jgi|Phyca11|6489|fgenesh1_pm.PHYCAscaffold_12_#_69	Phyca_SSR1207	p4	(AAGA)3	12	CACAGCGCCTCACACTAGAG	TTGTTTGCGCAGGTTGCTAC	260	_No FA Found
>jgi|Phyca11|6670|fgenesh1_pm.PHYCAscaffold_13_#_137	Phyca_SSR1208	p4	(CCTT)3	12	CTGTAGGGGCTGGCGTTTTA	AAAGCAGCATCGTGGAGGAA	232	_AMP-dependent synthetase and ligase
>jgi|Phyca11|66715|gw1.8.391.1	Phyca_SSR1209	p4	(GAGC)3	12	GGGACGGCTGTTGTAGTCAA	CCCAGGGCTGCTTCATAGAG	263	_Protein kinase-like
>jgi|Phyca11|69578|gw1.28.472.1	Phyca_SSR1210	p4	(CAAG)3	12	GATGACTACCGCATCGTCGT	CCGCATATCACCCTTGGACA	282	_No FA Found
>jgi|Phyca11|80768|gw1.75.191.1	Phyca_SSR1211	p4	(GGAC)3	12	AGGCGGAGTTGGACAAGTTC	AGAAACGAATCCCACCGTCC	261	_RNA-directed DNA polymerase (reverse transcriptase)
>jgi|Phyca11|80771|gw1.102.107.1	Phyca_SSR1212	p4	(GGAC)3	12	AGGCGGAGTTGGACAAGTTC	AGAAACGAATCCCACCGTCC	261	_RNA-directed DNA polymerase (reverse transcriptase)
>jgi|Phyca11|8418|fgenesh1_pm.PHYCAscaffold_28_#_1	Phyca_SSR1213	p4	(TCTG)3	12	GAGCACCGACAAAGACTGGA	GATGAAGGTCAACGCATCGC	223	_Peptidase, cysteine peptidase active site
>jgi|Phyca11|84666|gw1.2.1473.1	Phyca_SSR1214	p4	(GGAC)3	12	AGGCGGAGTTGGACAAGTTC	CGAGATCGGCTTACTGTCCC	110	_RNA-directed DNA polymerase (reverse transcriptase)
>jgi|Phyca11|84962|gw1.478.7.1	Phyca_SSR1215	p4	(GGAC)3	12	TGTCGACTCCTTCAAGCGAC	CCGTGTCCTTAACCGTGACA	275	_No FA Found
>jgi|Phyca11|96029|e_gw1.1.1005.1	Phyca_SSR1216	p4	(CACT)3	12	GCGTCTCTCGATGAACGGAT	GCGTCCTGCCGGTTTATCAT	114	_C2 calcium/lipid-binding region, CaLB
>jgi|Phyca11|98350|e_gw1.2.607.1	Phyca_SSR1217	p4	(CGGC)3	12	CGGTTCTATGTGTTGCCCCT	CGTCTCGGAATCGAACACCA	100	_No FA Found
>jgi|Phyca11|98627|e_gw1.3.1034.1	Phyca_SSR1218	p4	(GCAA)3	12	GACGAAGGAGACTGCCACAA	TTTCTTGAAAACCCGCGCAG	160	_No FA Found
>jgi|Phyca11|10113|fgenesh1_pm.PHYCAscaffold_46_#_43	Phyca_SSR1219	p3	(AGA)5	15	GGAGGATGTCGTCAAGGTGG	TGCGCCGCTTCTTGTTATTG	173	_No FA Found
>jgi|Phyca11|101439|e_gw1.5.655.1	Phyca_SSR1220	p3	(AAG)5	15	CGGAGAAGTAGTTCCCGACG	GAAGCCCTTGACACCTCGAA	136	_Peptidase M24, catalytic core
>jgi|Phyca11|101677|e_gw1.5.389.1	Phyca_SSR1221	p3	(GAC)5	15	GCCTACCGCGTCTACTTCTC	AGCTTGCGTGAAGAAGTCGA	129	_Thioredoxin-like fold
>jgi|Phyca11|109476|e_gw1.16.756.1	Phyca_SSR1222	p3	(AGA)5	15	AATGTTACCGGAACCGCAGT	ACCTCCCATTTGTGGCACTT	224	_No FA Found
>jgi|Phyca11|110429|e_gw1.18.207.1	Phyca_SSR1223	p3	(GCA)5	15	CACCTTCAACCTACGGACCC	TCCCACGTCGTCAGAGTAGT	255	_No FA Found
>jgi|Phyca11|112136|e_gw1.21.542.1	Phyca_SSR1224	p3	(GAA)5	15	AAAACCAAGTGCTGTTCGCC	CGCTTGGTCCTGGTAGTGTT	204	_No FA Found
>jgi|Phyca11|114153|e_gw1.25.273.1	Phyca_SSR1225	p3	(GAA)5	15	TTGCGTATCTCGAGAGCCAC	ATCCGAGAATCAATCCGCCC	234	_No FA Found
>jgi|Phyca11|114899|e_gw1.27.1.1	Phyca_SSR1226	p3	(AAG)5	15	GTCCCGAACATCCAGGATGG	AAGAAAGCGGGCGGATACAA	236	_No FA Found
>jgi|Phyca11|116857|e_gw1.31.159.1	Phyca_SSR1227	p3	(GAA)5	15	TGAAGATGCAGAGGAAGCCG	CGCTTGGTCCTGGTAGTGTT	123	_No FA Found
>jgi|Phyca11|118720|e_gw1.36.578.1	Phyca_SSR1228	p3	(GAA)5	15	TTCCACCCTGCACGTCTTAC	TCCGTTCTGTTTGCCTTCGA	237	_No FA Found
>jgi|Phyca11|120327|e_gw1.41.354.1	Phyca_SSR1229	p3	(GCT)5	15	GAGGAAGCGACGCAAGCC	TGCACATACAGCACCGTCTT	225	_No FA Found
>jgi|Phyca11|124731|e_gw1.54.272.1	Phyca_SSR1230	p3	(CTG)5	15	GTACTGGAGGCTCATCGACG	CTGGCAGTACCACTTCCCTG	281	_No FA Found
>jgi|Phyca11|12927|fgenesh1_pg.PHYCAscaffold_2_#_23	Phyca_SSR1231	p3	(TTC)5	15	TCTGGCAGCTTGGACTTGAG	CAGTCGTAGGTGCAGGTGTT	112	_No FA Found
>jgi|Phyca11|132663|e_gw1.206.13.1	Phyca_SSR1232	p3	(GCA)5	15	GAAGAAGAGCCACAACCGCA	AATAACGGGCCCCCTAGACT	162	_No FA Found
>jgi|Phyca11|13940|fgenesh1_pg.PHYCAscaffold_5_#_154	Phyca_SSR1233	p3	(CTC)5	15	ACGTCAGTCTCAACCGGTTC	CAAGGATCGCGGTAGGAGTC	255	_No FA Found
>jgi|Phyca11|14397|fgenesh1_pg.PHYCAscaffold_7_#_136	Phyca_SSR1234	p3	(TGC)5	15	ATGAGTCAAGGAGGCGGC	TCCGGTTACAACGTCCCAAG	216	_No FA Found
>jgi|Phyca11|14650|fgenesh1_pg.PHYCAscaffold_9_#_26	Phyca_SSR1235	p3	(GAA)5	15	AGGCTCAGGGTCTTCGATCT	AATGGCCTCGTAGTTCCGTG	202	_No FA Found
>jgi|Phyca11|15125|fgenesh1_pg.PHYCAscaffold_11_#_111	Phyca_SSR1236	p3	(CGA)5	15	AGGTGTACACTGACTGCGTG	GCAGTAGTCGTTGGAGCTGT	163	_Glycoside hydrolase, family 11
>jgi|Phyca11|15139|fgenesh1_pg.PHYCAscaffold_11_#_125	Phyca_SSR1237	p3	(CAG)5	15	CAACCAGTCTCAAGGCGGAT	ATTGCGGTTCCATTGGCAAC	240	_RNA recognition motif, RNP-1
>jgi|Phyca11|15170|fgenesh1_pg.PHYCAscaffold_11_#_156	Phyca_SSR1238	p3	(AGA)5	15	CAAGTGGAACGAGAACGGGA	CCTCTACGTCATCCACTGCC	229	_No FA Found
>jgi|Phyca11|15844|fgenesh1_pg.PHYCAscaffold_16_#_22	Phyca_SSR1239	p3	(AGA)5	15	TTGTCGGTGAACCAGAGCTC	GAGCCAAAAGTGCTTCGGTG	289	_No FA Found
>jgi|Phyca11|16580|fgenesh1_pg.PHYCAscaffold_20_#_168	Phyca_SSR1240	p3	(CCG)5	15	CTTACCTACGCCTCCGACTC	GTTGGCGAATGATGGCATCC	292	_No FA Found
>jgi|Phyca11|17368|fgenesh1_pg.PHYCAscaffold_27_#_51	Phyca_SSR1241	p3	(GAG)5	15	GTCGCGCTACCGGAAATAGA	TGAAACCCTTCCGCAATCGA	256	_No FA Found
>jgi|Phyca11|18636|fgenesh1_pg.PHYCAscaffold_38_#_82	Phyca_SSR1242	p3	(AGC)5	15	ACGAGACAACCAGGAAGCAG	ATTCGTCCAGTGCGAACAGT	258	_No FA Found
>jgi|Phyca11|18991|fgenesh1_pg.PHYCAscaffold_42_#_93	Phyca_SSR1243	p3	(CAC)5	15	CACCAGCATGAACACGTTCG	ACTTGTCCGTGGTGCTAGTG	137	_No FA Found
>jgi|Phyca11|19590|fgenesh1_pg.PHYCAscaffold_50_#_12	Phyca_SSR1244	p3	(GAC)5	15	TGCAGGCTGATTATGACGCA	CCTGCTGACGTTCCTTCAGT	282	_UvrB, C-terminal UvrC-binding
>jgi|Phyca11|20089|fgenesh1_pg.PHYCAscaffold_57_#_40	Phyca_SSR1245	p3	(CGT)5	15	CAAAGGAAGGAGCCCGATCA	GGTAACGTGGGTTCAAGCCG	264	_No FA Found
>jgi|Phyca11|20614|fgenesh1_pg.PHYCAscaffold_68_#_5	Phyca_SSR1246	p3	(ACG)5	15	ACGAGTCTCCAGAGCCAGAT	TCCTCCTCACGTGCAGAAAC	283	_No FA Found
>jgi|Phyca11|20873|fgenesh1_pg.PHYCAscaffold_75_#_2	Phyca_SSR1247	p3	(TGC)5	15	ATGAGTCAAGGAGGCGGC	ATAGTTGATCTCGCCAGCCG	290	_No FA Found
>jgi|Phyca11|20877|fgenesh1_pg.PHYCAscaffold_75_#_6	Phyca_SSR1248	p3	(CTT)5	15	TTACGTTCAAGGTCGGTCCG	GTCGGGTTTGTCTCGTCCTT	190	_Acetyl-CoA carboxylase, central region
>jgi|Phyca11|20936|fgenesh1_pg.PHYCAscaffold_77_#_4	Phyca_SSR1249	p3	(TTC)5	15	GTTCGGAGAGTCCAAGTGGG	CAGTTCCGTTGTCCTGAGCT	256	_No FA Found
>jgi|Phyca11|21177|fgenesh1_pg.PHYCAscaffold_84_#_37	Phyca_SSR1250	p3	(GAA)5	15	CGTGGAGTTTGACAGACCGA	CTCCACCTGCACTTGTGTCA	275	_No FA Found
>jgi|Phyca11|21187|fgenesh1_pg.PHYCAscaffold_84_#_47	Phyca_SSR1251	p3	(AAG)5	15	CTGGAGGCTGCAGAACATGA	CCACTCAACGGGGTCAATGA	194	_No FA Found
>jgi|Phyca11|21764|fgenesh1_pg.PHYCAscaffold_118_#_2	Phyca_SSR1252	p3	(GGA)5	15	CAGTGGTTCGGGCAATCAAG	CGCCAGGAGATTTCCAACCT	173	_No FA Found
>jgi|Phyca11|21815|fgenesh1_pg.PHYCAscaffold_129_#_6	Phyca_SSR1253	p3	(GAC)5	15	ATTCGGACGGCGATGACTTT	GTCCAGGTTGTTCACGTTGC	174	_No FA Found
>jgi|Phyca11|21973|fgenesh1_pg.PHYCAscaffold_310_#_1	Phyca_SSR1254	p3	(AGA)5	15	ACTCCGTTCGCCAATATCCC	AAGGGGGAGTGATTGGCTTG	147	_No FA Found
>jgi|Phyca11|4582|fgenesh1_pm.PHYCAscaffold_2_#_178	Phyca_SSR1255	p3	(AGA)5	15	GAGGTGGATGCAGGAAACGA	CCCATTCCTCGAGCGACTAC	291	_GC-rich sequence DNA-binding factor-like
>jgi|Phyca11|502652|fgenesh2_kg.PHYCAscaffold_1_#_112_#_Contig5247.1	Phyca_SSR1256	p3	(TGA)5	15	GGAGGCCAATGGTTGAGTCA	CGTTGGAAGCATACGCATGG	275	_No FA Found
>jgi|Phyca11|503116|fgenesh2_kg.PHYCAscaffold_2_#_232_#_4099377:1	Phyca_SSR1257	p3	(CGA)5	15	GGAGCACAGGTCCTGATGAC	CACGACCTCAGTGCAGTCAT	203	_No FA Found
>jgi|Phyca11|503344|fgenesh2_kg.PHYCAscaffold_3_#_209_#_4102480:1	Phyca_SSR1258	p3	(ACC)5	15	AGCGTGCTGAGAACGAGAAA	CAATTTGCTGAGCCACGCTT	229	_No FA Found
>jgi|Phyca11|503455|fgenesh2_kg.PHYCAscaffold_3_#_320_#_Contig1478.1	Phyca_SSR1259	p3	(TCT)5	15	ACTCATCGACACTCCCTCCA	CGATCACTCCGATGCTGACA	300	_No FA Found
>jgi|Phyca11|503684|fgenesh2_kg.PHYCAscaffold_4_#_223_#_gi|189084864|gb|BT032395.1|	Phyca_SSR1260	p3	(GAA)5	15	GCACGTCGCCAATTTGGATT	TAGCGTTGATGATCTGGGGC	240	_No FA Found
>jgi|Phyca11|504055|fgenesh2_kg.PHYCAscaffold_5_#_219_#_4098313:1	Phyca_SSR1261	p3	(GAA)5	15	AATCCCGTCAACTCAAGCGT	GCAGGACAAGTGAACGGGTA	267	_No FA Found
>jgi|Phyca11|504180|fgenesh2_kg.PHYCAscaffold_6_#_97_#_4101566:1	Phyca_SSR1262	p3	(AAG)5	15	ACCAGTGGATTTGGCGACTT	GTCAGGGACGTCACCTTTGT	277	_No FA Found
>jgi|Phyca11|504393|fgenesh2_kg.PHYCAscaffold_7_#_145_#_gi|189084165|gb|BT031681.1|	Phyca_SSR1263	p3	(AGC)5	15	AACAACAAATCGAGCACGCC	TCCGCCAACGTGATCATAGG	233	_No FA Found
>jgi|Phyca11|504403|fgenesh2_kg.PHYCAscaffold_7_#_155_#_gi|189083943|gb|BT031459.1|	Phyca_SSR1264	p3	(GAA)5	15	CAGCCATTGAAATCGCGGAG	TCACAAGCAGTAGAACGCGT	288	_No FA Found
>jgi|Phyca11|504657|fgenesh2_kg.PHYCAscaffold_9_#_48_#_Contig1275.1	Phyca_SSR1265	p3	(GGC)5	15	GGAGTGGATCTCGAGGACCT	TGACTCGCCGCCTTAAACTT	297	_No FA Found
>jgi|Phyca11|504752|fgenesh2_kg.PHYCAscaffold_9_#_143_#_Contig4814.1	Phyca_SSR1266	p3	(GAA)5	15	TGCTATGGACTGGGACGAGA	AGCTTCGACCTCCTCCTTCT	202	_No FA Found
>jgi|Phyca11|504908|fgenesh2_kg.PHYCAscaffold_10_#_68_#_gi|189083950|gb|BT031466.1|	Phyca_SSR1267	p3	(CTT)5	15	GACTTTCGCCACCATGGGTA	CGCCAAACACAACAGTCCAG	100	_No FA Found
>jgi|Phyca11|505258|fgenesh2_kg.PHYCAscaffold_12_#_46_#_4101650:2	Phyca_SSR1268	p3	(CAC)5	15	ACCACTCGGTAGACTACGCT	CCTGCACCTTCGATCAGGTT	225	_No FA Found
>jgi|Phyca11|505323|fgenesh2_kg.PHYCAscaffold_12_#_111_#_Contig3327.1	Phyca_SSR1269	p3	(TTC)5	15	AGACACCGTGCACTGAGAAG	CGTCGAACTGGTCACCAAGA	147	_No FA Found
>jgi|Phyca11|505419|fgenesh2_kg.PHYCAscaffold_13_#_69_#_4098811:1	Phyca_SSR1270	p3	(CGA)5	15	TGCATGCACACACTTGATGC	GGGACTCCAGCATCAGGTTC	233	_No FA Found
>jgi|Phyca11|506007|fgenesh2_kg.PHYCAscaffold_17_#_92_#_gi|189084211|gb|BT031727.1|	Phyca_SSR1271	p3	(ACG)5	15	AAAGGCTGCTGCTACTCCAG	TTGGACGAACCCTCAGCTTC	147	_No FA Found
>jgi|Phyca11|506992|fgenesh2_kg.PHYCAscaffold_23_#_123_#_gi|189084137|gb|BT031653.1|	Phyca_SSR1272	p3	(AGC)5	15	GACAAACCGCAGAAGATCGC	CAGTAGCGCCTCATCCACAT	273	_No FA Found
>jgi|Phyca11|507523|fgenesh2_kg.PHYCAscaffold_28_#_30_#_jgi|JGI_CBOT2481.rev|	Phyca_SSR1273	p3	(AAG)5	15	CTGAACAAGGCGACAACACG	CACCATCTCGTCCAGCTCTC	270	_No FA Found
>jgi|Phyca11|508367|fgenesh2_kg.PHYCAscaffold_34_#_63_#_4104489:2	Phyca_SSR1274	p3	(CAA)5	15	CGATGCAGCAACCACAACAA	TTCAAAACCTGGGGTGGCTT	178	_No FA Found
>jgi|Phyca11|50894|gw1.79.118.1	Phyca_SSR1275	p3	(GAA)5	15	GCTGAAGCTGTTTTGTGCGA	GTCTTTCTCCGTCAGCCACA	205	_No FA Found
>jgi|Phyca11|508943|fgenesh2_kg.PHYCAscaffold_40_#_32_#_4104532:1	Phyca_SSR1276	p3	(GCA)5	15	CGCGCAGTGAATTCGAGATG	GTGCTGCTCTTGGTCACTCT	240	_No FA Found
>jgi|Phyca11|509157|fgenesh2_kg.PHYCAscaffold_42_#_64_#_gi|189084288|gb|BT031804.1|	Phyca_SSR1277	p3	(CAG)5	15	CTCGCAGTCCAAGTTCACCA	GTTGGTCTCGCTAGATCCCG	214	_No FA Found
>jgi|Phyca11|509732|fgenesh2_kg.PHYCAscaffold_49_#_24_#_Contig4663.1	Phyca_SSR1278	p3	(CAG)5	15	GCTGCACATGGTACTGGACT	ACCGCGTTCTCTTTCTGGTT	153	_No FA Found
>jgi|Phyca11|509841|fgenesh2_kg.PHYCAscaffold_50_#_42_#_4098100:1	Phyca_SSR1279	p3	(TCC)5	15	TCACTTCACCATGGGCAACT	TTTGGCCGAGACGATTTCGA	109	_No FA Found
>jgi|Phyca11|510611|fgenesh2_kg.PHYCAscaffold_64_#_4_#_Contig1979.1	Phyca_SSR1280	p3	(CAG)5	15	TCACCATTCCTTCCATGGCC	TCATCCTCACGTGCCTCAAC	207	_No FA Found
>jgi|Phyca11|510872|fgenesh2_kg.PHYCAscaffold_70_#_18_#_Contig5167.1	Phyca_SSR1281	p3	(ACA)5	15	ATGCAGCACCCTGATGTGAA	CCCACGGAAAATTGGTGCTG	240	_No FA Found
>jgi|Phyca11|511063|fgenesh2_kg.PHYCAscaffold_74_#_13_#_Contig1177.1	Phyca_SSR1282	p3	(GCA)5	15	CTCCAGCTAGCTATGGCGTC	GTTTGCTGCTCTTGGACACG	124	_No FA Found
>jgi|Phyca11|511132|fgenesh2_kg.PHYCAscaffold_76_#_33_#_4101746:1	Phyca_SSR1283	p3	(CTG)5	15	AAGACGATCTGGCCAACCTG	TGCACGAAGCCAAAAACCAG	281	_No FA Found
>jgi|Phyca11|511433|fgenesh2_kg.PHYCAscaffold_85_#_1_#_gi|189084627|gb|BT032143.1|	Phyca_SSR1284	p3	(AGA)5	15	CGACCAAATGGATGCCAACG	GCACTCGTCAACACCGAAAC	271	_No FA Found
>jgi|Phyca11|511488|fgenesh2_kg.PHYCAscaffold_86_#_25_#_Contig1808.1	Phyca_SSR1285	p3	(AAG)5	15	AGGAGTTCGAGGCTGCTCTA	TCCGCCGCTTTCTTCTTCTT	241	_No FA Found
>jgi|Phyca11|511707|fgenesh2_kg.PHYCAscaffold_95_#_36_#_Contig72.1	Phyca_SSR1286	p3	(GCT)5	15	ACCTCATTCTGGTGCCTTCG	GGAAGCCTCAGTCCCAATGG	297	_No FA Found
>jgi|Phyca11|512003|fgenesh2_kg.PHYCAscaffold_112_#_8_#_Contig4879.1	Phyca_SSR1287	p3	(CTG)5	15	GCCCACACCTCACGAGTAC	CGTGGTGAGGTTCAGTGTCA	143	_No FA Found
>jgi|Phyca11|512065|fgenesh2_kg.PHYCAscaffold_122_#_1_#_Contig474.1	Phyca_SSR1288	p3	(CAG)5	15	CGTCCCACTCACTTGCCC	GTCATGTTGTTCGGGTGCAC	253	_No FA Found
>jgi|Phyca11|527369|estExt2_fgenesh1_pm.C_PHYCAscaffold_180095	Phyca_SSR1289	p3	(AAG)5	15	GCATTGTCGGAACTGATCGC	CCAACACGCTTGCGATATCG	292	_No FA Found
>jgi|Phyca11|527659|estExt2_fgenesh1_pm.C_PHYCAscaffold_210070	Phyca_SSR1290	p3	(GGT)5	15	CGAAACGGCAAAGGCATCAA	GATTTCAATCACCTGGCCGC	292	_No FA Found
>jgi|Phyca11|528025|estExt2_fgenesh1_pm.C_PHYCAscaffold_260011	Phyca_SSR1291	p3	(GGC)5	15	CGAGATGACTACGGACGTGG	TGTCTAGAAGTCCCCTGCAA	159	_No FA Found
>jgi|Phyca11|529946|estExt2_fgenesh1_pm.C_PHYCAscaffold_520015	Phyca_SSR1292	p3	(GAA)5	15	TGCACGCGTTCTTGAACAAG	TTTTGGCTGGACGGGTAGAC	253	_No FA Found
>jgi|Phyca11|530232|estExt2_fgenesh1_pm.C_PHYCAscaffold_590004	Phyca_SSR1293	p3	(GCT)5	15	CCTCTGCTTGAGAACCTGGG	GCGTCATTGGAGGAGGTAGG	215	_No FA Found
>jgi|Phyca11|530781|estExt2_fgenesh1_pm.C_PHYCAscaffold_770034	Phyca_SSR1294	p3	(AGC)5	15	GGATGCTGGCGCTGTTAATG	TCCCGTTCTGCACAACTCTC	287	_No FA Found
>jgi|Phyca11|530843|estExt2_fgenesh1_pm.C_PHYCAscaffold_800019	Phyca_SSR1295	p3	(AGC)5	15	CGGCGGATCGATCAACAGTA	CCAAGAGCTGTGTCAGTCGT	278	_No FA Found
>jgi|Phyca11|531163|estExt2_fgenesh1_pm.C_PHYCAscaffold_980013	Phyca_SSR1296	p3	(ACG)5	15	TCGATAGTGCGATCGTGTGG	AGACGTAGCGGCTTCGTTAC	137	_No FA Found
>jgi|Phyca11|531664|estExt2_fgenesh1_pg.C_PHYCAscaffold_10329	Phyca_SSR1297	p3	(AAG)5	15	TTTTGGTCTCCCAGTTGCGA	CAGTTCGTCCAGAAGCGTCT	133	_No FA Found
>jgi|Phyca11|531674|estExt2_fgenesh1_pg.C_PHYCAscaffold_10340	Phyca_SSR1298	p3	(AAG)5	15	TCAAGAACGGCGAGGTGTAC	CCTTTACGGCCCTGTGTCTT	265	_No FA Found
>jgi|Phyca11|532048|estExt2_fgenesh1_pg.C_PHYCAscaffold_30237	Phyca_SSR1299	p3	(CAA)5	15	ATCAAAACGCACAGAACCGC	GAGTACACGTTGGGGGTCTG	178	_No FA Found
>jgi|Phyca11|532594|estExt2_fgenesh1_pg.C_PHYCAscaffold_60129	Phyca_SSR1300	p3	(CGC)5	15	GGAGAACCAATCACCGAGCA	CCCTCGCACTTTTTCACGTG	134	_No FA Found
>jgi|Phyca11|533379|estExt2_fgenesh1_pg.C_PHYCAscaffold_130080	Phyca_SSR1301	p3	(CTT)5	15	CACAATCTCGTCTGGGCTGT	GTTTGGTGAATCGCAAGCGT	281	_No FA Found
>jgi|Phyca11|533886|estExt2_fgenesh1_pg.C_PHYCAscaffold_180060	Phyca_SSR1302	p3	(AAG)5	15	ATGACAGCACGCAGGAGAAA	TGACAATCGCGTATCCTCCG	159	_No FA Found
>jgi|Phyca11|534605|estExt2_fgenesh1_pg.C_PHYCAscaffold_260029	Phyca_SSR1303	p3	(GCA)5	15	CAACAGCAGCAACAGGGAAC	ATACTCGCCGCTTGATGAGG	289	_No FA Found
>jgi|Phyca11|536610|estExt2_fgenesh1_pg.C_PHYCAscaffold_580032	Phyca_SSR1304	p3	(CCT)5	15	CAAGGACGCCAAGATCGGAA	CGGGTGCTTGAGTGGTAGTT	260	_No FA Found
>jgi|Phyca11|537026|estExt2_fgenesh1_pg.C_PHYCAscaffold_710040	Phyca_SSR1305	p3	(GAA)5	15	TGCGTGAGTCTCAGCAAGAG	GGCTTCAGTTGCACCTTTCG	286	_No FA Found
>jgi|Phyca11|537210|estExt2_fgenesh1_pg.C_PHYCAscaffold_790005	Phyca_SSR1306	p3	(GAA)5	15	GCTGAAGCTGTTTTGTGCGA	GTCTTTCTCCGTCAGCCACA	205	_No FA Found
>jgi|Phyca11|53838|gw1.47.243.1	Phyca_SSR1307	p3	(AAG)5	15	CACAACGTGGTTGGCTGAAG	TCGCTTCGGGTCCAATGAAA	184	_WW/Rsp5/WWP
>jgi|Phyca11|538799|estExt2_Genewise1Plus.C_PHYCAscaffold_20456	Phyca_SSR1308	p3	(CTC)5	15	TGCCCATTAACACGGGCTAG	TCTCGCTGTTGCTTCTCCTG	215	_No FA Found
>jgi|Phyca11|540450|estExt2_Genewise1Plus.C_PHYCAscaffold_40996	Phyca_SSR1309	p3	(AGA)5	15	TCGAGCCAACAGTGAAGGAC	ACGTCTCCATAGTGTTGCAC	132	_No FA Found
>jgi|Phyca11|5426|fgenesh1_pm.PHYCAscaffold_5_#_229	Phyca_SSR1310	p3	(CTG)5	15	GTACTGGAGGCTCATCGACG	CTGGCAGTACCACTTCCCTG	254	_Zinc finger, FYVE/PHD-type
>jgi|Phyca11|542784|estExt2_Genewise1Plus.C_PHYCAscaffold_100169	Phyca_SSR1311	p3	(AGA)5	15	CGCCAAACACAACAGTCCAG	GACTTTCGCCACCATGGGTA	100	_No FA Found
>jgi|Phyca11|544507|estExt2_Genewise1Plus.C_PHYCAscaffold_150082	Phyca_SSR1312	p3	(GAC)5	15	ATACGGACGATGACGGTGTG	TCCTCCTCCTCTTCGGAAGG	226	_No FA Found
>jgi|Phyca11|545091|estExt2_Genewise1Plus.C_PHYCAscaffold_170095	Phyca_SSR1313	p3	(GAA)5	15	CCGACGGCCTTGAAAAGTTC	TTCTTTGTCATTGCGTGGCG	126	_No FA Found
>jgi|Phyca11|545551|estExt2_Genewise1Plus.C_PHYCAscaffold_180225	Phyca_SSR1314	p3	(AAG)5	15	AGCATGTTCATGACGCCTGA	AGCTGCAACTTGGCGAAAAG	161	_No FA Found
>jgi|Phyca11|546163|estExt2_Genewise1Plus.C_PHYCAscaffold_200200	Phyca_SSR1315	p3	(GCT)5	15	GCGCACTAACGGTGTTGAAG	GTTGTAGCCCGAGTCCGATC	291	_No FA Found
>jgi|Phyca11|546414|estExt2_Genewise1Plus.C_PHYCAscaffold_210088	Phyca_SSR1316	p3	(AGA)5	15	ACTTCATCCGTTCGAAGCGT	TCTTCTTCACCTTGGCCACC	270	_No FA Found
>jgi|Phyca11|546834|estExt2_Genewise1Plus.C_PHYCAscaffold_220465	Phyca_SSR1317	p3	(AAG)5	15	GAGAAGGAGGAGGCCACAAC	GACAGCTCCTGCAACAGTCT	218	_No FA Found
>jgi|Phyca11|548120|estExt2_Genewise1Plus.C_PHYCAscaffold_270340	Phyca_SSR1318	p3	(GAA)5	15	AGCGGAAGAGGTTGCATCAA	AGTGCGTTCGACTGCAGTAA	213	_No FA Found
>jgi|Phyca11|548428|estExt2_Genewise1Plus.C_PHYCAscaffold_280460	Phyca_SSR1319	p3	(AGC)5	15	GATTGCAGCGTCTGAAGCAG	CCTCTTGCTGGCCGATAGAG	273	_No FA Found
>jgi|Phyca11|548602|estExt2_Genewise1Plus.C_PHYCAscaffold_290268	Phyca_SSR1320	p3	(GGC)5	15	TCGGTGCTAGGGATTACCGT	AAAAGACACTAGGGCCGACG	297	_No FA Found
>jgi|Phyca11|549032|estExt2_Genewise1Plus.C_PHYCAscaffold_310047	Phyca_SSR1321	p3	(AGC)5	15	TTCGGTGCAGCACAGAAGAA	GAGCTGGTTGGGGTCTTCTC	101	_No FA Found
>jgi|Phyca11|549042|estExt2_Genewise1Plus.C_PHYCAscaffold_310074	Phyca_SSR1322	p3	(GAC)5	15	TCCTGCTCTTCTGCAACTCG	GCCGCTCATACTCATCGTCA	224	_No FA Found
>jgi|Phyca11|549936|estExt2_Genewise1Plus.C_PHYCAscaffold_340257	Phyca_SSR1323	p3	(CAG)5	15	GTCGTTTCGTCTGCCAATGG	GTGCCTTGACCAGCAACTTG	164	_No FA Found
>jgi|Phyca11|550581|estExt2_Genewise1Plus.C_PHYCAscaffold_370357	Phyca_SSR1324	p3	(GAG)5	15	GGCCAGTCTGTCAGCTCTTT	CGTCCTCGTCTTCTTCTCCA	284	_No FA Found
>jgi|Phyca11|551085|estExt2_Genewise1Plus.C_PHYCAscaffold_400198	Phyca_SSR1325	p3	(CAG)5	15	ACCACCATCTCAATGCAGCA	ACGACGTGCAAGTAAGCAGA	294	_No FA Found
>jgi|Phyca11|557260|estExt2_Genewise1Plus.C_PHYCAscaffold_1050038	Phyca_SSR1326	p3	(GAA)5	15	TTTCGAAACCACACGCCATG	CATGCGCTTCAATGGAGACG	123	_No FA Found
>jgi|Phyca11|558317|estExt2_Genewise1.C_PHYCAscaffold_11022	Phyca_SSR1327	p3	(AAT)5	15	TCCGAGTGGCTTTTCTTGCT	ATGCGTAACAAGCCGATTGC	202	_No FA Found
>jgi|Phyca11|563613|estExt2_Genewise1.C_PHYCAscaffold_120626	Phyca_SSR1328	p3	(GAA)5	15	CGTCGAACTGGTCACCAAGA	AGACACCGTGCACTGAGAAG	147	_No FA Found
>jgi|Phyca11|5642|fgenesh1_pm.PHYCAscaffold_7_#_8	Phyca_SSR1329	p3	(AGA)5	15	AGGCAGTTGGAAGCGAAGAA	AGATCACTGCCACTGCCTTC	272	_No FA Found
>jgi|Phyca11|564706|estExt2_Genewise1.C_PHYCAscaffold_150508	Phyca_SSR1330	p3	(TCT)5	15	TTGTATGTGCCTGCACCACT	TGCTCTGTGAATGTCTGCGT	160	_No FA Found
>jgi|Phyca11|565060|estExt2_Genewise1.C_PHYCAscaffold_170098	Phyca_SSR1331	p3	(CTT)5	15	TTCTTTGTCATTGCGTGGCG	CCGACGGCCTTGAAAAGTTC	126	_No FA Found
>jgi|Phyca11|565179|estExt2_Genewise1.C_PHYCAscaffold_170294	Phyca_SSR1332	p3	(AAG)5	15	CGCTACCAAGGCTGACAAGA	GGGAAGAGAAAACCGCAACG	299	_No FA Found
>jgi|Phyca11|566919|estExt2_Genewise1.C_PHYCAscaffold_230094	Phyca_SSR1333	p3	(CCT)5	15	AGAAACCTGCGACTGCTTCA	AGTCAACGCAGATTGAGGCA	293	_No FA Found
>jgi|Phyca11|568096|estExt2_Genewise1.C_PHYCAscaffold_270335	Phyca_SSR1334	p3	(AGG)5	15	TTGGTACACTCACCTTCGCC	CACGCTTGAACACACCAACC	243	_No FA Found
>jgi|Phyca11|570091|estExt2_Genewise1.C_PHYCAscaffold_350227	Phyca_SSR1335	p3	(AAG)5	15	TTTGGCCCCCTTCATCCTTC	TTGCTATCGGCCTTCTCGTC	225	_No FA Found
>jgi|Phyca11|570961|estExt2_Genewise1.C_PHYCAscaffold_400055	Phyca_SSR1336	p3	(GAG)5	15	GCCTACCGCTTCGAAGAGTT	GGGGTTTCTACCACCACGAG	248	_No FA Found
>jgi|Phyca11|574624|estExt2_Genewise1.C_PHYCAscaffold_640111	Phyca_SSR1337	p3	(GCT)5	15	CCTGGTCCTGTTCACCTGTC	CCGGTGATGATCAGACCCAG	153	_No FA Found
>jgi|Phyca11|575261|estExt2_Genewise1.C_PHYCAscaffold_720032	Phyca_SSR1338	p3	(GAA)5	15	AAAGTCGACGACCTCACCAC	TATCGCTTTGGCTTGCTCCA	173	_No FA Found
>jgi|Phyca11|577071|estExt2_Genewise1.C_PHYCAscaffold_1010033	Phyca_SSR1339	p3	(GAA)5	15	TGGAGGCGGTGTATGAACTG	ATGGACAAACAGCGGCAGTA	287	_No FA Found
>jgi|Phyca11|6748|fgenesh1_pm.PHYCAscaffold_14_#_52	Phyca_SSR1340	p3	(AGA)5	15	GGAGATCACGACAGGCCAAA	CGTCTTCCTCGGTGTTGGAA	284	_Nucleic acid-binding, OB-fold-like
>jgi|Phyca11|8366|fgenesh1_pm.PHYCAscaffold_27_#_112	Phyca_SSR1341	p3	(AGG)5	15	TTGGTACACTCACCTTCGCC	CACGCTTGAACACACCAACC	243	_MORN motif
>jgi|Phyca11|9105|fgenesh1_pm.PHYCAscaffold_34_#_22	Phyca_SSR1342	p3	(TGA)5	15	CATGGAGATGCGGAGGAGAC	ACGTGGATCACAGTGTCACC	281	_No FA Found
>jgi|Phyca11|9515|fgenesh1_pm.PHYCAscaffold_38_#_64	Phyca_SSR1343	p3	(AAG)5	15	TGCATTGAACGCATTGCCAA	TGGAACGCAATTGCCACAAG	215	_Bacterial methyltransferase
>jgi|Phyca11|9863|fgenesh1_pm.PHYCAscaffold_42_#_71	Phyca_SSR1344	p3	(GAC)5	15	TCATCGTCATCGGAGGAGGT	CTAGTGCCAGTGCTTTCCGA	211	_No FA Found
>jgi|Phyca11|504388|fgenesh2_kg.PHYCAscaffold_7_#_140_#_4101656:1	Phyca_SSR1345	p5	(TTTCG)3	15	AGGAAGCTGTGCCGTACTTC	GCCACTTCGAGTCCTCCTTC	120	_No FA Found
>jgi|Phyca11|505601|fgenesh2_kg.PHYCAscaffold_14_#_82_#_Contig333.1	Phyca_SSR1346	p5	(ACGCT)3	15	GCTGTGGTGACTGCTGATCT	GCCACCTTGATACCAGCCTT	185	_No FA Found
>jgi|Phyca11|506546|fgenesh2_kg.PHYCAscaffold_20_#_92_#_Contig3463.1	Phyca_SSR1347	p5	(TCACT)3	15	CAATTTACCTGCCTCATAGACTTG	GTCCGGGTTGTTCATCAGGT	205	_No FA Found
>jgi|Phyca11|506791|fgenesh2_kg.PHYCAscaffold_22_#_30_#_gi|189084047|gb|BT031563.1|	Phyca_SSR1348	p5	(CCAGT)3	15	CAGCAACTTTGTGCCGACTC	CGCTAAATTCTGAGCACCGC	261	_No FA Found
>jgi|Phyca11|511157|fgenesh2_kg.PHYCAscaffold_77_#_12_#_4101361:1	Phyca_SSR1349	p5	(GCTCC)3	15	TCTACCACCCGAGCAAACAC	GCCAGTCGATTGGGGGAATA	235	_No FA Found
>jgi|Phyca11|536585|estExt2_fgenesh1_pg.C_PHYCAscaffold_570041	Phyca_SSR1350	p5	(CCTCG)3	15	TCTAGCGGAGAAGTCCAGCA	AGAGGTTGAAGGACGCCTTG	131	_No FA Found
>jgi|Phyca11|541765|estExt2_Genewise1Plus.C_PHYCAscaffold_70666	Phyca_SSR1351	p5	(TTTCG)3	15	AGGAAGCTGTGCCGTACTTC	TTGCCGTTGAACCTCCACTT	133	_No FA Found
>jgi|Phyca11|545630|estExt2_Genewise1Plus.C_PHYCAscaffold_180415	Phyca_SSR1352	p5	(GTATG)3	15	ACTGATCAATTAACGCGCGC	CACAGCCAAAGCAGCGATAC	219	_No FA Found
>jgi|Phyca11|575764|estExt2_Genewise1.C_PHYCAscaffold_780099	Phyca_SSR1353	p5	(CAGCT)3	15	CCATTCCAGACTCACGCCTT	CGAGGTGACCATTGAGTGCA	182	_No FA Found
>jgi|Phyca11|61815|gw1.18.251.1	Phyca_SSR1354	p5	(TGGAG)3	15	TTTTTCTGTGGGCAGCTCCT	TCGTTTTTCTGGTGTGCAAAGT	176	_No FA Found
>jgi|Phyca11|62156|gw1.13.408.1	Phyca_SSR1355	p5	(GGATG)3	15	CTAGTCGACACGGATCTGGC	TCATGAGTTCACTGCACCCC	280	_No FA Found
>jgi|Phyca11|510108|fgenesh2_kg.PHYCAscaffold_54_#_2_#_Contig1445.1	Phyca_SSR1356	p2	(AG)8	16	TCATCTGCTGGGCTCTGTTG	CGTGTATCGAGTCTCCAGCC	129	_No FA Found
>jgi|Phyca11|530039|estExt2_fgenesh1_pm.C_PHYCAscaffold_540001	Phyca_SSR1357	p2	(CT)8	16	CGTGTATCGAGTCTCCAGCC	TCATCTGCTGGGCTCTGTTG	129	_No FA Found
>jgi|Phyca11|502702|fgenesh2_kg.PHYCAscaffold_1_#_162_#_4100602:1	Phyca_SSR1358	p4	(CAAC)4	16	GTGCAGTACACCGTACTTGA	ACAGGTTCATCTGCGAGGTG	228	_No FA Found
>jgi|Phyca11|510020|fgenesh2_kg.PHYCAscaffold_53_#_5_#_Contig464.1	Phyca_SSR1359	p4	(GACA)4	16	TGTAGTGTCCAAGTGGCGAC	CAATTGGCCCAAGAATCCGC	227	_No FA Found
>jgi|Phyca11|511809|fgenesh2_kg.PHYCAscaffold_100_#_12_#_4098803:1	Phyca_SSR1360	p4	(GCAA)4	16	GCATTCGCACATGACTGGTC	CGTGTTCGGAGCTCAGAAGA	176	_No FA Found
>jgi|Phyca11|563895|estExt2_Genewise1.C_PHYCAscaffold_130326	Phyca_SSR1361	p4	(GAAG)4	16	GCTTAACAACGACAAGCGCT	TGTAGGCAAGTTAGCACGGG	178	_No FA Found
>jgi|Phyca11|576985|estExt2_Genewise1.C_PHYCAscaffold_1000030	Phyca_SSR1362	p4	(TTGC)4	16	GAGCGCTCAATAGACCGACA	GCATTCGCACATGACTGGTC	277	_No FA Found
>jgi|Phyca11|127545|e_gw1.70.129.1	Phyca_SSR1363	p3	(CAC)6	18	TTGTACATGCGCCCGATCTT	GGTCGTACGTGTTAGTGCCA	211	_No FA Found
>jgi|Phyca11|129264|e_gw1.82.46.1	Phyca_SSR1364	p3	(GAA)6	18	CGGTGATGTTTTCGGCAAGG	TCCCCCTGCGAATACCCTTA	275	_No FA Found
>jgi|Phyca11|16581|fgenesh1_pg.PHYCAscaffold_20_#_169	Phyca_SSR1365	p3	(CCG)6	18	CTTACCTACGCCTCCGACTC	GTTGGCGAATGATGGCATCC	295	_No FA Found
>jgi|Phyca11|18529|fgenesh1_pg.PHYCAscaffold_37_#_93	Phyca_SSR1366	p3	(TAG)6	18	ATGATCCAAGTGCCGCACG	CAGGTGTGTGACGAGCTTCT	198	_SMAD/FHA domain
>jgi|Phyca11|18635|fgenesh1_pg.PHYCAscaffold_38_#_81	Phyca_SSR1367	p3	(GAG)6	18	GTTGTCAAGGCTCGCAACAG	CGACACTTGGAAGCCTAGCA	217	_No FA Found
>jgi|Phyca11|19101|fgenesh1_pg.PHYCAscaffold_43_#_95	Phyca_SSR1368	p3	(TCT)6	18	AGGTCCGCAGTTTGGATGAG	ATCAAAGGAGCGCTCGAACA	164	_No FA Found
>jgi|Phyca11|20211|fgenesh1_pg.PHYCAscaffold_59_#_39	Phyca_SSR1369	p3	(AGA)6	18	CGCTTCTCCAACACGCAAAA	GAGTGACTGGTTTGGCCCTT	211	_No FA Found
>jgi|Phyca11|21793|fgenesh1_pg.PHYCAscaffold_122_#_4	Phyca_SSR1370	p3	(GAA)6	18	TTTCCTACTGGTGCTGCCTG	CTCAGTAGCGACGTGGATCC	285	_No FA Found
>jgi|Phyca11|21906|fgenesh1_pg.PHYCAscaffold_208_#_2	Phyca_SSR1371	p3	(AGA)6	18	TCCAACACGCAAGATCTCCC	CGTAGGAGTTGGTGTTGGCT	294	_No FA Found
>jgi|Phyca11|44449|gw1.51.83.1	Phyca_SSR1372	p3	(CAG)6	18	CTTCCCCACCTCCTCTACGA	ATAGCCAGGTTGTCCAGTGC	272	_Polynucleotidyl transferase, Ribonuclease H fold
>jgi|Phyca11|503953|fgenesh2_kg.PHYCAscaffold_5_#_117_#_Contig3924.1	Phyca_SSR1373	p3	(AGA)6	18	GAACAACCTGGCGTTCATCG	GCCTTTATCACATCCGCAGC	240	_No FA Found
>jgi|Phyca11|505071|fgenesh2_kg.PHYCAscaffold_11_#_17_#_4098483:2	Phyca_SSR1374	p3	(ACG)6	18	GAAAACGCATCACCCCAACC	TGTCCAACACAGCAACCACT	284	_No FA Found
>jgi|Phyca11|506312|fgenesh2_kg.PHYCAscaffold_19_#_18_#_Contig592.1	Phyca_SSR1375	p3	(CAG)6	18	GGACGATCTGCTACTGGACG	CACTTCAGCGTCTGTGTTGC	253	_No FA Found
>jgi|Phyca11|506574|fgenesh2_kg.PHYCAscaffold_20_#_120_#_Contig810.1	Phyca_SSR1376	p3	(TTC)6	18	CTCGGTCCTACTCACCTCGA	GTTCTTCCGACTTAGGGGCC	247	_No FA Found
>jgi|Phyca11|507331|fgenesh2_kg.PHYCAscaffold_27_#_5_#_gi|189084902|gb|BT032433.1|	Phyca_SSR1377	p3	(CAC)6	18	ACGATCATCATGCCCACCAA	TTGCGGAAGTTCTTAGGCGT	134	_No FA Found
>jgi|Phyca11|510644|fgenesh2_kg.PHYCAscaffold_64_#_37_#_gi|189083952|gb|BT031468.1|	Phyca_SSR1378	p3	(AAG)6	18	CGACAAACAGTGGCAAGTGG	GTCGTCCAGAAAGCTGTGGA	255	_No FA Found
>jgi|Phyca11|511104|fgenesh2_kg.PHYCAscaffold_76_#_5_#_Contig4781.1	Phyca_SSR1379	p3	(GCA)6	18	TACTTCAAGTGCCGATGCGT	CCTAGCTGCGCTAATGTTGC	223	_No FA Found
>jgi|Phyca11|511131|fgenesh2_kg.PHYCAscaffold_76_#_32_#_gi|189084784|gb|BT032314.1|	Phyca_SSR1380	p3	(GAC)6	18	GTTCTTCCTCGCACTCGTCA	ATTGCACTGCCTACACTGCT	289	_No FA Found
>jgi|Phyca11|511850|fgenesh2_kg.PHYCAscaffold_102_#_5_#_4098136:1	Phyca_SSR1381	p3	(AAG)6	18	GTCGTATGAGTGTCCACGCA	TGGAGAGGTTTTCGTCGTCG	194	_No FA Found
>jgi|Phyca11|524955|estExt2_fgenesh1_pm.C_PHYCAscaffold_10175	Phyca_SSR1382	p3	(GCT)6	18	TTTCCTGAACGGATGCAGCT	TTTTGGCAGCAGCAAGTTCC	161	_No FA Found
>jgi|Phyca11|533960|estExt2_fgenesh1_pg.C_PHYCAscaffold_190041	Phyca_SSR1383	p3	(GAC)6	18	CTGAGTCGGTTTGGTGACGA	ACGCATCTTCGTCAACACCT	115	_No FA Found
>jgi|Phyca11|552671|estExt2_Genewise1Plus.C_PHYCAscaffold_490035	Phyca_SSR1384	p3	(CAG)6	18	GACGCCTACAACTTCCCCAA	TCCTGCGTGTGAACCTTACC	290	_No FA Found
>jgi|Phyca11|560550|estExt2_Genewise1.C_PHYCAscaffold_50261	Phyca_SSR1385	p3	(CAG)6	18	CGGATGTTATTGTGCCGTCG	GCTACTGCAAAGGTCGTCCT	221	_No FA Found
>jgi|Phyca11|6573|fgenesh1_pm.PHYCAscaffold_13_#_40	Phyca_SSR1386	p3	(AAG)6	18	TGCTGTCCACTGACGATGAC	GCCTCTCGCTCTTCCTTCTC	193	_Heat shock protein DnaJ, N-terminal
>jgi|Phyca11|105327|e_gw1.10.219.1	Phyca_SSR1387	p6	(CAACAG)3	18	CAACATCATGGCGAGCTTCG	TGGACGTGGAGCCATCATTC	145	_No FA Found
>jgi|Phyca11|108907|e_gw1.16.89.1	Phyca_SSR1388	p6	(TGAGAG)3	18	AGTCTGCGCGGATAACAACA	CGCTGGCTAATACACAGGCT	281	_No FA Found
>jgi|Phyca11|110485|e_gw1.18.592.1	Phyca_SSR1389	p6	(TCAGAA)3	18	GCAGAATTTGCGTGCAGACA	CAAGTGGGCACAAAACCTGG	281	_No FA Found
>jgi|Phyca11|111741|e_gw1.20.379.1	Phyca_SSR1390	p6	(GTACTC)3	18	TGTTGACAAGATCAGCGGCT	GTAGGCGACGTCAGCTACAA	202	_No FA Found
>jgi|Phyca11|114067|e_gw1.25.264.1	Phyca_SSR1391	p6	(CCTCCA)3	18	CGAAGAAGACGAGGGTGTCC	AAGAGCTGTTTGGGGACTGG	193	_No FA Found
>jgi|Phyca11|115245|e_gw1.28.290.1	Phyca_SSR1392	p6	(TCAGAA)3	18	GCAGAATTTGCGTGCAGACA	GGCTGAATTTGCACCAGTCG	208	_No FA Found
>jgi|Phyca11|120666|e_gw1.42.255.1	Phyca_SSR1393	p6	(CAACGT)3	18	AAGCTCGTGCAGTCGATGAA	CTTAGCGTAGTACGTGGCGT	252	_No FA Found
>jgi|Phyca11|122144|e_gw1.47.229.1	Phyca_SSR1394	p6	(GTGGTC)3	18	TGGTCGAGGTGGTTTCCAAG	TACAGCTGACACAGTGCCTG	261	_No FA Found
>jgi|Phyca11|131958|e_gw1.122.12.1	Phyca_SSR1395	p6	(GGCGGA)3	18	GCTGAAACCGGACAGGATGA	AATCCCGATCTCGTTCACGG	157	_No FA Found
>jgi|Phyca11|14555|fgenesh1_pg.PHYCAscaffold_8_#_109	Phyca_SSR1396	p6	(GAGGAA)3	18	GTGGAAGCAACGACTGAGGA	TGGCGTGCTTGTTAACTTGC	223	_No FA Found
>jgi|Phyca11|14821|fgenesh1_pg.PHYCAscaffold_9_#_197	Phyca_SSR1397	p6	(CGATGA)3	18	AGTGTGGCTTCGCTTGATGA	TCGTGACTTCCGTGACCTTG	227	_PDZ/DHR/GLGF
>jgi|Phyca11|16353|fgenesh1_pg.PHYCAscaffold_19_#_100	Phyca_SSR1398	p6	(GCGCTG)3	18	GCGACTGCTGATGAACGTTC	TACATGAGACGGACGCACTG	251	_No FA Found
>jgi|Phyca11|19555|fgenesh1_pg.PHYCAscaffold_49_#_68	Phyca_SSR1399	p6	(GGAGCT)3	18	GATATGGAGCGCACAGTGGA	GCTACATGCGTTCGAAGCTG	263	_No FA Found
>jgi|Phyca11|20202|fgenesh1_pg.PHYCAscaffold_59_#_30	Phyca_SSR1400	p6	(GAGGAA)3	18	GAGCATCTGCCGTGAGTGAT	TGATGAATTGGGGCCCAGTC	144	_No FA Found
>jgi|Phyca11|20208|fgenesh1_pg.PHYCAscaffold_59_#_36	Phyca_SSR1401	p6	(CACGAC)3	18	ACAACGACTACGGACACCAC	CTAGACGACGACGGTAGTGC	111	_No FA Found
>jgi|Phyca11|21129|fgenesh1_pg.PHYCAscaffold_83_#_2	Phyca_SSR1402	p6	(GCGCTG)3	18	GCGACTGCTGATGAACGTTC	TACATGAGACGGACGCACTG	251	_No FA Found
>jgi|Phyca11|21924|fgenesh1_pg.PHYCAscaffold_222_#_1	Phyca_SSR1403	p6	(TCGTGA)3	18	GGGGGACATGGAGTTTCAGG	GACTGTGGGGGACGACCA	257	_No FA Found
>jgi|Phyca11|22046|fgenesh1_pg.PHYCAscaffold_501_#_1	Phyca_SSR1404	p6	(CAAGCT)3	18	GGGAGTGGAGTTCCTCAAGC	TGAGCTTGAGGTCCAGCTTG	157	_No FA Found
>jgi|Phyca11|44035|gw1.42.86.1	Phyca_SSR1405	p6	(AGTGAC)3	18	AGTTGCTGACATCGCCTGAA	TCATGGGTGAGCTCGTTGTC	217	_No FA Found
>jgi|Phyca11|502970|fgenesh2_kg.PHYCAscaffold_2_#_86_#_gi|189084824|gb|BT032355.1|	Phyca_SSR1406	p6	(GACGAG)3	18	CAGCCGATGACAAAAGCGAG	CTGGGTCTTTCCTGGTCGAC	271	_No FA Found
>jgi|Phyca11|503785|fgenesh2_kg.PHYCAscaffold_4_#_324_#_4099044:1	Phyca_SSR1407	p6	(GCCGAC)3	18	CGGAAGATCGTCGGGTGAAG	CAGTCCTTGGGCGTCTTCAT	242	_No FA Found
>jgi|Phyca11|506540|fgenesh2_kg.PHYCAscaffold_20_#_86_#_Contig164.1	Phyca_SSR1408	p6	(GGCAAG)3	18	ACCAAGGAGCAGAAGATGGC	CTGGTCGTACAGCACCTTGT	114	_No FA Found
>jgi|Phyca11|507739|fgenesh2_kg.PHYCAscaffold_30_#_8_#_Contig1306.1	Phyca_SSR1409	p6	(TGCAGG)3	18	ACGGACACGAAGAACAAGGA	GTTGTCCAACCGTACCGAGT	282	_No FA Found
>jgi|Phyca11|508273|fgenesh2_kg.PHYCAscaffold_33_#_132_#_4099970:2	Phyca_SSR1410	p6	(TGACGA)3	18	AGGACGACGACGATGACATG	AGTTTCTCCATCCGCAGCTC	284	_No FA Found
>jgi|Phyca11|508666|fgenesh2_kg.PHYCAscaffold_37_#_41_#_4096877:1	Phyca_SSR1411	p6	(CGATGA)3	18	TGCCACGATGGAAATGAGCT	GTCTCCGTCGTCTTTGTGGT	106	_No FA Found
>jgi|Phyca11|509101|fgenesh2_kg.PHYCAscaffold_42_#_8_#_Contig2284.1	Phyca_SSR1412	p6	(AGACTC)3	18	CGTCAACTGGCAGAAGGTCT	GGGCCTTGTCCTTAGCCAAT	227	_No FA Found
>jgi|Phyca11|509580|fgenesh2_kg.PHYCAscaffold_47_#_71_#_4097702:2	Phyca_SSR1413	p6	(CAGATG)3	18	ATGGTCCTATGGGCTACGGT	CATGCCGTACATAGGGGGTC	272	_No FA Found
>jgi|Phyca11|509696|fgenesh2_kg.PHYCAscaffold_48_#_99_#_Contig4345.1	Phyca_SSR1414	p6	(GAAGAC)3	18	TTCCGAGGCAAGGAAGTGTC	CGTCGTAGCCGAATACGTCA	295	_No FA Found
>jgi|Phyca11|510085|fgenesh2_kg.PHYCAscaffold_53_#_70_#_Contig1852.1	Phyca_SSR1415	p6	(TGGAAG)3	18	CGGTGGAGAAGTGCTAACGT	TTCATGCGGTAGGAGCGATC	285	_No FA Found
>jgi|Phyca11|511130|fgenesh2_kg.PHYCAscaffold_76_#_31_#_Contig3562.1	Phyca_SSR1416	p6	(AGTGCC)3	18	AGAACAACAAGGAGGCGCTT	GAACCACAGTGGACGCACTA	291	_No FA Found
>jgi|Phyca11|511509|fgenesh2_kg.PHYCAscaffold_87_#_15_#_4101152:1	Phyca_SSR1417	p6	(CAAGGA)3	18	TGCCGCCAGTATTGAGAAGG	TCCGTCTCGATAGCTTTCGC	117	_No FA Found
>jgi|Phyca11|525145|estExt2_fgenesh1_pm.C_PHYCAscaffold_20084	Phyca_SSR1418	p6	(TCCTCG)3	18	CTGGGTCTTTCCTGGTCGAC	CAGCCGATGACAAAAGCGAG	271	_No FA Found
>jgi|Phyca11|527838|estExt2_fgenesh1_pm.C_PHYCAscaffold_230063	Phyca_SSR1419	p6	(CGACAG)3	18	CCGTCTCAGACCTTGCAGTT	TGTATAGGCGCTTCGTCGTC	187	_No FA Found
>jgi|Phyca11|529544|estExt2_fgenesh1_pm.C_PHYCAscaffold_440060	Phyca_SSR1420	p6	(CTCAGA)3	18	AAGTACCAGCAGATCGTGGC	CGTCTTCTGCTGCATGAACG	150	_No FA Found
>jgi|Phyca11|5314|fgenesh1_pm.PHYCAscaffold_5_#_117	Phyca_SSR1421	p6	(CAACGT)3	18	TGACACCGACACGTCAGAAG	CCAATTCAAACACCGCCTGG	282	_No FA Found
>jgi|Phyca11|531719|estExt2_fgenesh1_pg.C_PHYCAscaffold_20066	Phyca_SSR1422	p6	(AACAGC)3	18	TCCGTCTTACTATCGCGTGC	AGAGTGTCATCCGTCTCCGA	229	_No FA Found
>jgi|Phyca11|532496|estExt2_fgenesh1_pg.C_PHYCAscaffold_50257	Phyca_SSR1423	p6	(CGTCGA)3	18	CACTGGAGTCCGACAACGAA	CAACTTGCTTTCCATGCGCA	194	_No FA Found
>jgi|Phyca11|532660|estExt2_fgenesh1_pg.C_PHYCAscaffold_70065	Phyca_SSR1424	p6	(AGATCG)3	18	TACGAAGCCGAAGCAGATCC	CTTGGCAAAGCTTCGATCGG	286	_No FA Found
>jgi|Phyca11|533691|estExt2_fgenesh1_pg.C_PHYCAscaffold_160072	Phyca_SSR1425	p6	(CTCGTC)3	18	AACAACAGCAGCAGCAACAG	CCAAAGTCTTCACGGTTGCG	290	_No FA Found
>jgi|Phyca11|535315|estExt2_fgenesh1_pg.C_PHYCAscaffold_340034	Phyca_SSR1426	p6	(AAGCTC)3	18	AGAACAAGGGCGAGGACTTG	CGGCGTAGTTCAGCAGTTTG	262	_No FA Found
>jgi|Phyca11|537167|estExt2_fgenesh1_pg.C_PHYCAscaffold_760035	Phyca_SSR1427	p6	(CAGAAA)3	18	CCGTCAGAGACTGTGGAACC	GAAAATGTCTACCGTCGCGC	240	_No FA Found
>jgi|Phyca11|538155|estExt2_Genewise1Plus.C_PHYCAscaffold_10516	Phyca_SSR1428	p6	(CGGCTT)3	18	ACGGACAAGTACGGTGGTTC	AGCCATGACAATGCCCTTGA	300	_No FA Found
>jgi|Phyca11|541576|estExt2_Genewise1Plus.C_PHYCAscaffold_70293	Phyca_SSR1429	p6	(AGCAGT)3	18	CTCTGGCTCAAGCAATTCGC	TTCTTCCGTTGCCTCCTGAC	268	_No FA Found
>jgi|Phyca11|548630|estExt2_Genewise1Plus.C_PHYCAscaffold_290303	Phyca_SSR1430	p6	(GTGCTC)3	18	CGACTTTTTGTGCTGTGCGA	GACTGGATGCAAGCTGGACA	227	_No FA Found
>jgi|Phyca11|549364|estExt2_Genewise1Plus.C_PHYCAscaffold_320157	Phyca_SSR1431	p6	(CAAGGA)3	18	AGGAGGGAGTCGGTCTTCTC	CTTCTTTGCCTCCGAGCAGA	270	_No FA Found
>jgi|Phyca11|562574|estExt2_Genewise1.C_PHYCAscaffold_90628	Phyca_SSR1432	p6	(CCAACA)3	18	CCCCGAGACACCAATTCCAA	GCGTTGGAGTTGGTGTTGAC	113	_No FA Found
>jgi|Phyca11|574796|estExt2_Genewise1.C_PHYCAscaffold_650156	Phyca_SSR1433	p6	(GCAGTG)3	18	TCTGACTGGCAAGATGGCTG	GAGCTAAAAGCCGTTGCGAG	269	_No FA Found
>jgi|Phyca11|99832|e_gw1.4.1163.1	Phyca_SSR1434	p6	(GGCAAG)3	18	GCGAAGACTCCCTCCAAGAA	CTGACGCAGCACCTTGTAGA	111	_Histone-fold
>jgi|Phyca11|131593|e_gw1.108.36.1	Phyca_SSR1435	p1	(G)20	20	AGGAGCAAACACACTCACTGT	CGTGTGCTTGATCACCTCCT	172	_No FA Found
>jgi|Phyca11|15430|fgenesh1_pg.PHYCAscaffold_13_#_118	Phyca_SSR1436	p3	(CAG)7	21	TTGGGAAGCCAAAACCAGGG	CTTGGCTGTCCTGCTGCT	277	_TonB box, conserved site
>jgi|Phyca11|21986|fgenesh1_pg.PHYCAscaffold_331_#_1	Phyca_SSR1437	p3	(AGA)7	21	GAGAGGCTGTCAGGAACACC	AGTTGGTGTTGGCTTGGGAA	243	_No FA Found
>jgi|Phyca11|506991|fgenesh2_kg.PHYCAscaffold_23_#_122_#_Contig1773.1	Phyca_SSR1438	p3	(GTA)7	21	TGTGTCGTGGGCGGATTAAA	AGGCATGCTGCATGAAGACT	213	_No FA Found
>jgi|Phyca11|534570|estExt2_fgenesh1_pg.C_PHYCAscaffold_250064	Phyca_SSR1439	p3	(GAA)7	21	CACGGGGAGGATTTGGAACA	TCCAGGAACGAAGGCATGTC	266	_No FA Found
>jgi|Phyca11|543759|estExt2_Genewise1Plus.C_PHYCAscaffold_130061	Phyca_SSR1440	p3	(GCA)7	21	CCTGTGACGTCTTCGGAACA	CTGGTGTCACCACTGCTGAT	164	_No FA Found
>jgi|Phyca11|548293|estExt2_Genewise1Plus.C_PHYCAscaffold_280216	Phyca_SSR1441	p3	(CAC)7	21	GGACTGGAATCCAACACGGT	CGTACGTGTTGGTGCCATTG	130	_No FA Found
>jgi|Phyca11|551706|estExt2_Genewise1Plus.C_PHYCAscaffold_430181	Phyca_SSR1442	p3	(AGA)7	21	TTATGGATGGCAGTGTGCGT	TTTTGAACGACTCCTCCGGG	297	_No FA Found
>jgi|Phyca11|557962|estExt2_Genewise1.C_PHYCAscaffold_10148	Phyca_SSR1443	p3	(AGG)7	21	GAAAAACCTGCGGTCGATCG	CCGATACCTGGTCGCACTAC	171	_No FA Found
>jgi|Phyca11|572324|estExt2_Genewise1.C_PHYCAscaffold_470314	Phyca_SSR1444	p3	(AGA)7	21	AGGAGCTCAGTGGGAAGGAT	GGTCGTGTGCATTTGGTACG	175	_No FA Found
>jgi|Phyca11|505072|fgenesh2_kg.PHYCAscaffold_11_#_18_#_4098302:1	Phyca_SSR1445	c	(AG)5(GAA)4	22	ATATTCCAGGCGCACACACA	ACAAGCAGAGAGGCAATGCT	293	_No FA Found
>jgi|Phyca11|532912|estExt2_fgenesh1_pg.C_PHYCAscaffold_90071	Phyca_SSR1446	c*	(AC)5(ACAAG)3*	23	CAGCAACAACAAGCAGAGGC	GAGTAGGTTGTGCCGAGGTC	120	_No FA Found
>jgi|Phyca11|531315|estExt2_fgenesh1_pm.C_PHYCAscaffold_1080005	Phyca_SSR1447	c	(AGA)4(GGA)4	24	GCTGCCATTGAAGCCATCAG	GCCACTCGTTGTAGCTCTCC	205	_No FA Found
>jgi|Phyca11|505215|fgenesh2_kg.PHYCAscaffold_12_#_3_#_Contig1903.1	Phyca_SSR1448	c	(CAG)4t(GGC)4	25	GCTCGTCAACGCGATACAAC	CTGCTTGACTGGGGTCTCTG	188	_No FA Found
>jgi|Phyca11|558170|estExt2_Genewise1.C_PHYCAscaffold_10741	Phyca_SSR1449	c	(GAA)4c(AAG)4	25	GACAAGGTGCACTCGGAGAA	AGTCTCTCTCCGTCCAAGCT	176	_No FA Found
>jgi|Phyca11|505466|fgenesh2_kg.PHYCAscaffold_13_#_116_#_Contig111.1	Phyca_SSR1450	c	(CAG)5(CAA)4	27	TACCCCCACAAACAACCAGG	TCGAACTGCAGCTGGTACTG	138	_No FA Found
>jgi|Phyca11|525868|estExt2_fgenesh1_pm.C_PHYCAscaffold_50187	Phyca_SSR1451	c	(GAA)4gag(GAA)4	27	TGAATTGCGGCGCTATTGTG	CAAACTCCACCTCTGCCTCC	285	_No FA Found
>jgi|Phyca11|126140|e_gw1.61.140.1	Phyca_SSR1452	c	(GAA)4cagg(AGA)4	28	TGGCTGTCGGTTCAAATGGA	ACCCAGCCAGAGATTCAACG	263	_No FA Found
>jgi|Phyca11|533179|estExt2_fgenesh1_pg.C_PHYCAscaffold_110054	Phyca_SSR1453	c	(GAA)4gaga(AAG)4	28	GACGCAGCAACCAACGTATC	GGCTGCAGGTGTAACTGAGT	283	_No FA Found
>jgi|Phyca11|509827|fgenesh2_kg.PHYCAscaffold_50_#_28_#_4101678:1	Phyca_SSR1454	c	(CAA)4cggagacaat(GAC)4	34	TCTGCTTGTGCTGGTCTCAG	GTAGCCGAGGATTCCAGTCG	289	_No FA Found
>jgi|Phyca11|509882|fgenesh2_kg.PHYCAscaffold_51_#_9_#_Contig2102.1	Phyca_SSR1455	c	(AGA)4aacgtcgcagc(AAG)4	35	AGGAGGCAGAGACACAGGAA	AAACCGGTGGAAACGTACGA	280	_No FA Found
>jgi|Phyca11|507351|fgenesh2_kg.PHYCAscaffold_27_#_25_#_4101738:1	Phyca_SSR1456	c	(CAG)4tacggccagccc(CAG)4	36	GTAAGCCACAACAACCAGCG	CGTACTGCTGCTGAGGTTGA	271	_No FA Found
>jgi|Phyca11|17710|fgenesh1_pg.PHYCAscaffold_30_#_21	Phyca_SSR1457	c	(GGA)4agaagtggatgaac(AAG)4	38	CGAGGAAGACGAGATGGTGG	CCCCGCCTTAAGCATCATCT	283	_No FA Found
>jgi|Phyca11|506688|fgenesh2_kg.PHYCAscaffold_21_#_60_#_4103279:2	Phyca_SSR1458	c	(GA)5aagcaatgaaaagaag(AGA)4	38	TTCCCGTACCAAGTGAGTGC	ACAGCATCGCTTCTTCTCCT	271	_No FA Found
>jgi|Phyca11|557744|estExt2_Genewise1Plus.C_PHYCAscaffold_3640001	Phyca_SSR1459	c	(GAG)5gaagaagaagag(GAA)4	39	GACATCCCCAGCTCTAACGG	CTTCAGGGGTGGCTTGAGTT	172	_No FA Found
>jgi|Phyca11|547097|estExt2_Genewise1Plus.C_PHYCAscaffold_230382	Phyca_SSR1460	c	(AAG)4ctgccaagaagaaagc(GGA)4	40	ATGCTTTGGTGCAACGTGAC	ATCACCGTCTTCCTTGGCAG	216	_No FA Found
>jgi|Phyca11|530554|estExt2_fgenesh1_pm.C_PHYCAscaffold_680016	Phyca_SSR1461	c	(ATG)4aagaagattatcta(GAG)5	41	CATGCACAACAGCCAGGTTC	ACCGATTGCACACGATGTCT	182	_No FA Found
>jgi|Phyca11|532798|estExt2_fgenesh1_pg.C_PHYCAscaffold_80088	Phyca_SSR1462	c	(ACT)5aca(ACT)8	42	CGTGGAAACTTACCGGGTGA	CACTCCACTCTTGAGGCTCG	266	_No FA Found
>jgi|Phyca11|19812|fgenesh1_pg.PHYCAscaffold_52_#_64	Phyca_SSR1463	c	(GAA)4gaggaagaggaagaagaagat(GAG)4	45	GACCACCTAGCTGCAGTTGT	CGTCCTCCTCGTTCAGATCG	280	_Chromo domain-like
>jgi|Phyca11|4546|fgenesh1_pm.PHYCAscaffold_2_#_142	Phyca_SSR1464	c	(CTCCTG)3cacctgcacctcctg(CTGCTC)3	51	GGAAAGTGATGCCACCTCCA	GTCTCGTAGTCGGTGGTGTC	246	_No FA Found
>jgi|Phyca11|575408|estExt2_Genewise1.C_PHYCAscaffold_730104	Phyca_SSR1465	c	(AGC)4agtgaagaatggatcaagttcaagttg(AGAA)3	51	ACTATCAGCGAGCGAAGACG	CGTAGAACCTCAGAATCCCGT	149	_No FA Found
>jgi|Phyca11|548666|estExt2_Genewise1Plus.C_PHYCAscaffold_290378	Phyca_SSR1466	c	(GC)5gtcagtcgatgaatgtccaaggcgtattgg(TAT)4	52	CATGCCAGTCTGGTCGAGTT	CAAAAGCACACGAGGCTTCC	221	_No FA Found
>jgi|Phyca11|22110|fgenesh1_pg.PHYCAscaffold_736_#_2	Phyca_SSR1467	c	(CACGAC)3cacaagaagaggcgccacc(ACCATG)3	55	ACAACGACTACGGACACCAC	CATAGCATTCCGGCCGTAGT	206	_No FA Found
>jgi|Phyca11|531297|estExt2_fgenesh1_pm.C_PHYCAscaffold_1060012	Phyca_SSR1468	c	(AAG)4agaagaagaaaaagaagaa(AAG)8	55	CACGGTGGTTGAGTGGAGAA	ATGCAACGCCCCTTCAATTT	248	_No FA Found
>jgi|Phyca11|507377|fgenesh2_kg.PHYCAscaffold_27_#_51_#_4096817:1	Phyca_SSR1469	c	(CGC)4acatgtccggcgtactactgctccgaagaggaa(GAG)4	57	GGGGAGGCAGCAATAACAGT	AAATGGTGCTCTCCACGGAG	243	_No FA Found
>jgi|Phyca11|126376|e_gw1.62.19.1	Phyca_SSR1470	c	(AAG)4acgaaaactaagaagccgaaggacaaaaagccaa(AGG)4	58	GCTGTCACGGGTGAAGAAGA	TCATGGGCGTGAAGTTCTCC	220	_No FA Found
>jgi|Phyca11|12860|fgenesh1_pg.PHYCAscaffold_1_#_312	Phyca_SSR1471	c	(AAG)6agttcatcctccagtagtgacagtgatacc(AAG)5	63	GGAAGCGGTTTGTATCCCCA	GATCCTGCAAAGCCATGAGC	225	_Zinc finger, C2H2-type
>jgi|Phyca11|506640|fgenesh2_kg.PHYCAscaffold_21_#_12_#_gi|189084920|gb|BT032451.1|	Phyca_SSR1472	c	(AGA)5cgctgtaaatgagttgagtcgatccgtctgtggaagg(AGCA)3	64	AGTCGCTGTTCTGGCTCTTC	AAGATACACTTGGGCCAGCC	257	_No FA Found
>jgi|Phyca11|111343|e_gw1.20.542.1	Phyca_SSR1473	c	(GGC)4atcacgtccacttgtgggtgcaggaggtcaattggatgcacaggca(GC)5	68	GTGCAACAACAGACAGCACC	TGCACTGCGAATGTCCTCTT	237	_No FA Found
>jgi|Phyca11|116045|e_gw1.30.427.1	Phyca_SSR1474	c	(ACGA)3ggagccggagggggcctcaacgacgacgacagtggacgaacagt(GGAC)3	68	CGGAGCAGGTCTCACTTGAG	TTCGTCCGTCCAAAGAGTCG	244	_No FA Found
>jgi|Phyca11|553774|estExt2_Genewise1Plus.C_PHYCAscaffold_550101	Phyca_SSR1475	c	(GCA)6aaatagcttccagggtcttcaatggcaaggtatggg(GCA)5	69	TCGAGGTCCTAGTGGCATGA	GGGTTTCGCTGTTGTTGAGG	159	_No FA Found
>jgi|Phyca11|504290|fgenesh2_kg.PHYCAscaffold_7_#_42_#_Contig3712.1	Phyca_SSR1476	c	(GCA)5acaactcgctgcggcgatagctgcagcttccaatagttct(CAG)5	70	CGTCCCTCAGCAGTCACTTT	TGTCAGACTGTGCACTCGAC	254	_No FA Found
>jgi|Phyca11|502988|fgenesh2_kg.PHYCAscaffold_2_#_104_#_gi|189084054|gb|BT031570.1|	Phyca_SSR1477	c	(CCA)4gagcctaccccaactccatcagagcctaccccaactccatcagagcctact(CCA)4	75	TGCAGAGAACACCCCAATCC	GTACTAGGTGCAACAGCGGT	207	_No FA Found
>jgi|Phyca11|504813|fgenesh2_kg.PHYCAscaffold_9_#_204_#_Contig356.1	Phyca_SSR1478	c	(CAG)4tacagttcaccagccacatcaatggcgatgcactactcttcatcacaggccggt(CAC)4	78	AGCATGCCGTGTACTTCACA	CTGACCTCCATCTCGAGCAC	233	_No FA Found
>jgi|Phyca11|572504|estExt2_Genewise1.C_PHYCAscaffold_480242	Phyca_SSR1479	c	(TTC)4cactgactcggagttgtttgttgtgttgt(TTTC)3caacctcgttggcc(TCT)4	79	CGTCCGACGATTCAGGTAGG	ACTACCGAGAAGTGGGTCCA	256	_No FA Found
>jgi|Phyca11|509662|fgenesh2_kg.PHYCAscaffold_48_#_65_#_Contig3252.1	Phyca_SSR1480	c	(GAA)4gaggccaacgaggttg(GAAA)3acaacacaacaaacaactccgagtcagtg(GAA)4	81	ACTACCGAGAAGTGGGTCCA	CGTCCGACGATTCAGGTAGG	256	_No FA Found
>jgi|Phyca11|16300|fgenesh1_pg.PHYCAscaffold_19_#_47	Phyca_SSR1481	c	(GTG)5aaccggtccgcgctactggcggcgaacgtgttcatgctggcgatggcgaacgggtcc(GTG)4	84	TGCTGGTGGTAGTGACGAAC	ATCGGTATCATGAGCAGCGG	250	_No FA Found
>jgi|Phyca11|12083|fgenesh1_pm.PHYCAscaffold_95_#_9	Phyca_SSR1482	c	(CGA)4cgtggacttccagccgcttcctaccgccccaaagatcccgcctacggagaccccacagcccatt(GAG)4	88	CAGAATTTGGGCTTCGCACG	GAGCCGCGACGATCATCATA	206	_RNA recognition motif, RNP-1
>jgi|Phyca11|535674|estExt2_fgenesh1_pg.C_PHYCAscaffold_400035	Phyca_SSR1483	c	(CCG)4cctcccccacaagatgatctt(AAG)4ctctctgtcaaccctacccagccgttgaagccc(AAG)4	90	GAACGAGTCGGCTTCGGAC	TGGACTCCTCGTGGAAAAGC	167	_No FA Found
>jgi|Phyca11|505093|fgenesh2_kg.PHYCAscaffold_11_#_39_#_Contig4232.1	Phyca_SSR1484	c	(GGA)4cgagctcatcttcaagacacgcgaccgtatcggcaatcactgggccgacatcgctcgcttgctgcct(GGAC)3	91	GTGTCGAGAACGTTGGGTGA	GATCTCCGAAGACGCTGGAG	286	_No FA Found
>jgi|Phyca11|542968|estExt2_Genewise1Plus.C_PHYCAscaffold_100504	Phyca_SSR1485	c	(AGA)4agcacaagcgtgacgccgaagaggctgaggtggctgaggctggtgaatctcctgagaagaagaaatcc(AAG)4	92	GGCAAGGTGAACGACAACAC	ATTCCGAGTCGCTTGTCTCC	295	_No FA Found
>jgi|Phyca11|19814|fgenesh1_pg.PHYCAscaffold_52_#_66	Phyca_SSR1486	c	(ATC)4gttcaaggtcggtccgtttggcacccgcgaagacacgctgttcgacctggcttcgatgctggctcgctccaaggg(CTT)5	102	ATTACGGAGATCACGCGTCC	ACACCTCCTTGTCCATGAGC	286	_Acetyl-coenzyme A carboxyltransferase, C-terminal
>jgi|Phyca11|532077|estExt2_fgenesh1_pg.C_PHYCAscaffold_30269	Phyca_SSR1487	c	(CAG)4tttgagtctgccgtgtccccttccaacacggacgtaaaagcttccgtcgcctcctcttcctccacatcatca(TCT)6	102	CCCCAACCCAAATGGCCT	CGAGTCTCCGTTGGTGGAAA	290	_No FA Found
>jgi|Phyca11|548193|estExt2_Genewise1Plus.C_PHYCAscaffold_270439	Phyca_SSR1488	c	(GAACAG)3gagcaacaactggagaaggtggacataacagaaaagaaaatgcatccagtactggagcaacaaacaagt(GAG)5	102	GCTGGAGAGGATAGCAGCAG	CAACGTTTGCACCTTACGCA	228	_No FA Found
>jgi|Phyca11|100397|e_gw1.4.666.1	Phyca_SSR1489	c	(GAG)4tacgtggaggcgttaggtcatattatcgagcgggacttcttcccagacatcccaaagctcaaggagcagactgagctgctacg(AGA)4	107	GAGCAAGAAGAAGGTGGTGC	TTGTAGCAGTCCGCAGTGTT	170	_No FA Found
>jgi|Phyca11|110522|e_gw1.18.429.1	Phyca_SSR1490	c	(GAA)4gtcgaagaaagacaaagttaaagaaagggccggagtaaagaataacatgctgatcttgaaccccaacgcgcccgagatcgctcgaccgtatgctga(CAG)4	120	CACTGTGGTAAACCCGGACA	TGCCACAATCCAGCATCCAT	286	_No FA Found
>jgi|Phyca11|114698|e_gw1.27.299.1	Phyca_SSR1491	c	(GAA)4ggcgaagaaagacaaaaataaagaaagagccggagtgaagaataacatgctgatcctgaaccccaacgcgcccgagatcgctcaaccgtatgctga(CAG)4	120	CACTGTGGTAAACCCGGACA	GTCGTCCTCTTCCTCTCCCT	219	_No FA Found

## Sheet: Sheet1
p2	p3	p4	p5	p6
p2	p3	p4	p5	p6
p2	p3	p4	p5	p6
p2	p3	p4	p5	p6
p2	p3	p4	p5	p6
p2	p3	p4	p5	p6
p2	p3	p4	p5	p6
p2	p3	p4	p5	p6
p2	p3	p4	p5	p6
p2	p3	p4	p5	p6
p2	p3	p4	p5	p6
p2	p3	p4	p5	p6
p2	p3	p4	p5	p6
p2	p3	p4	p5	p6
p2	p3	p4	p5	p6
p2	p3	p4	p5	p6
p2	p3	p4	p5	p6
p2	p3	p4	p5	p6
p2	p3	p4	p5	p6
p2	p3	p4	p5	p6
p2	p3	p4	p5	p6
p2	p3	p4	21	p6
p2	p3	p4		p6
p2	p3	p4		p6
p2	p3	p4		p6
p2	p3	p4		p6
p2	p3	p4		p6
p2	p3	p4		p6
p2	p3	p4		p6
p2	p3	p4		p6
p2	p3	p4		p6
p2	p3	p4		p6
p2	p3	p4		p6
p2	p3	p4		p6
p2	p3	p4		p6
p2	p3	p4		p6
p2	p3	p4		p6
p2	p3	p4		p6
p2	p3	p4		p6
p2	p3	p4		p6
p2	p3	p4		p6
p2	p3	p4		p6
p2	p3	p4		p6
p2	p3	p4		p6
p2	p3	p4		p6
p2	p3	p4		p6
p2	p3	p4		p6
p2	p3	p4		p6
p2	p3	p4		p6
p2	p3	p4		p6
p2	p3	p4		p6
p2	p3	p4		p6
p2	p3	p4		p6
p2	p3	p4		p6
p2	p3	p4		p6
p2	p3	p4		p6
p2	p3	p4		p6
p2	p3	p4		p6
p2	p3	p4		p6
p2	p3	p4		59
p2	p3	p4
p2	p3	p4
p2	p3	p4
p2	p3	p4
p2	p3	p4
p2	p3	p4
p2	p3	p4
p2	p3	p4
p2	p3	p4
p2	p3	p4
p2	p3	p4
p2	p3	p4
p2	p3	p4
p2	p3	p4
p2	p3	p4
p2	p3	p4
p2	p3	p4
p2	p3	p4
p2	p3	p4
p2	p3	p4
p2	p3	p4
p2	p3	p4
p2	p3	p4
p2	p3	p4
p2	p3	p4
p2	p3	p4
p2	p3	p4
p2	p3	p4
p2	p3	p4
p2	p3	p4
p2	p3	p4
p2	p3	p4
p2	p3	p4
p2	p3	p4
p2	p3	p4
p2	p3	p4
p2	p3	p4
p2	p3	p4
p2	p3	p4
p2	p3	p4
p2	p3	p4
p2	p3	p4
p2	p3	p4
p2	p3	p4
p2	p3	p4
p2	p3	p4
p2	p3	p4
p2	p3	p4
p2	p3	p4
p2	p3	p4
p2	p3	p4
p2	p3	p4
p2	p3	p4
p2	p3	p4
p2	p3	p4
p2	p3	p4
p2	p3	p4
p2	p3	p4
p2	p3	p4
p2	p3	p4
p2	p3	p4
p2	p3	p4
p2	p3	p4
p2	p3	p4
p2	p3	p4
p2	p3	p4
p2	p3	p4
p2	p3	p4
p2	p3	p4
p2	p3	p4
p2	p3	p4
p2	p3	p4
p2	p3	p4
p2	p3	p4
p2	p3	p4
p2	p3	p4
p2	p3	p4
p2	p3	p4
p2	p3	p4
p2	p3	p4
p2	p3	p4
p2	p3	p4
p2	p3	p4
p2	p3	p4
p2	p3	p4
p2	p3	p4
p2	p3	p4
147	p3	p4
	p3	p4
	p3	p4
	p3	p4
	p3	p4
	p3	p4
	p3	p4
	p3	p4
	p3	p4
	p3	p4
	p3	p4
	p3	p4
	p3	p4
	p3	p4
	p3	p4
	p3	p4
	p3	p4
	p3	p4
	p3	p4
	p3	p4
	p3	p4
	p3	p4
	p3	p4
	p3	p4
	p3	p4
	p3	p4
	p3	p4
	p3	p4
	p3	p4
	p3	p4
	p3	p4
	p3	p4
	p3	p4
	p3	p4
	p3	p4
	p3	p4
	p3	p4
	p3	p4
	p3	p4
	p3	p4
	p3	p4
	p3	p4
	p3	p4
	p3	p4
	p3	p4
	p3	p4
	p3	p4
	p3	p4
	p3	p4
	p3	p4
	p3	p4
	p3	p4
	p3	p4
	p3	p4
	p3	201
	p3
	p3
	p3
	p3
	p3
	p3
	p3
	p3
	p3
	p3
	p3
	p3
	p3
	p3
	p3
	p3
	p3
	p3
	p3
	p3
	p3
	p3
	p3
	p3
	p3
	p3
	p3
	p3
	p3
	p3
	p3
	p3
	p3
	p3
	p3
	p3
	p3
	p3
	p3
	p3
	p3
	p3
	p3
	p3
	p3
	p3
	p3
	p3
	p3
	p3
	p3
	p3
	p3
	p3
	p3
	p3
	p3
	p3
	p3
	p3
	p3
	p3
	p3
	p3
	p3
	p3
	p3
	p3
	p3
	p3
	p3
	p3
	p3
	p3
	p3
	p3
	p3
	p3
	p3
	p3
	p3
	p3
	p3
	p3
	p3
	p3
	p3
	p3
	p3
	p3
	p3
	p3
	p3
	p3
	p3
	p3
	p3
	p3
	p3
	p3
	p3
	p3
	p3
	p3
	p3
	p3
	p3
	p3
	p3
	p3
	p3
	p3
	p3
	p3
	p3
	p3
	p3
	p3
	p3
	p3
	p3
	p3
	p3
	p3
	p3
	p3
	p3
	p3
	p3
	p3
	p3
	p3
	p3
	p3
	p3
	p3
	p3
	p3
	p3
	p3
	p3
	p3
	p3
	p3
	p3
	p3
	p3
	p3
	p3
	p3
	p3
	p3
	p3
	p3
	p3
	p3
	p3
	p3
	p3
	p3
	p3
	p3
	p3
	p3
	p3
	p3
	p3
	p3
	p3
	p3
	p3
	p3
	p3
	p3
	p3
	p3
	p3
	p3
	p3
	p3
	p3
	p3
	p3
	p3
	p3
	p3
	p3
	p3
	p3
	p3
	p3
	p3
	p3
	p3
	p3
	p3
	p3
	p3
	p3
	p3
	p3
	p3
	p3
	p3
	p3
	p3
	p3
	p3
	p3
	p3
	p3
	p3
	p3
	p3
	p3
	p3
	p3
	p3
	p3
	p3
	p3
	p3
	p3
	p3
	p3
	p3
	p3
	p3
	p3
	p3
	p3
	p3
	p3
	p3
	p3
	p3
	p3
	p3
	p3
	p3
	p3
	p3
	p3
	p3
	p3
	p3
	p3
	p3
	p3
	p3
	p3
	p3
	p3
	p3
	p3
	p3
	p3
	p3
	p3
	p3
	p3
	p3
	p3
	p3
	p3
	p3
	p3
	p3
	p3
	p3
	p3
	p3
	p3
	p3
	p3
	p3
	p3
	p3
	p3
	p3
	p3
	p3
	p3
	p3
	p3
	p3
	p3
	p3
	p3
	p3
	p3
	p3
	p3
	p3
	p3
	p3
	p3
	p3
	p3
	p3
	p3
	p3
	p3
	p3
	p3
	p3
	p3
	p3
	p3
	p3
	p3
	p3
	p3
	p3
	p3
	p3
	p3
	p3
	p3
	p3
	p3
	p3
	p3
	p3
	p3
	p3
	p3
	p3
	p3
	p3
	p3
	p3
	p3
	p3
	p3
	p3
	p3
	p3
	p3
	p3
	p3
	p3
	p3
	p3
	p3
	p3
	p3
	p3
	p3
	p3
	p3
	p3
	p3
	p3
	p3
	p3
	p3
	p3
	p3
	p3
	p3
	p3
	p3
	p3
	p3
	p3
	p3
	p3
	p3
	p3
	p3
	p3
	p3
	p3
	p3
	p3
	p3
	p3
	p3
	p3
	p3
	p3
	p3
	p3
	p3
	p3
	p3
	p3
	p3
	p3
	p3
	p3
	p3
	p3
	p3
	p3
	p3
	p3
	p3
	p3
	p3
	p3
	p3
	p3
	p3
	p3
	p3
	p3
	p3
	p3
	p3
	p3
	p3
	p3
	p3
	p3
	p3
	p3
	p3
	p3
	p3
	p3
	p3
	p3
	p3
	p3
	p3
	p3
	p3
	p3
	p3
	p3
	p3
	p3
	p3
	p3
	p3
	p3
	p3
	p3
	p3
	p3
	p3
	p3
	p3
	p3
	p3
	p3
	p3
	p3
	p3
	p3
	p3
	p3
	p3
	p3
	p3
	p3
	p3
	p3
	p3
	p3
	p3
	p3
	p3
	p3
	p3
	p3
	p3
	p3
	p3
	p3
	p3
	p3
	p3
	p3
	p3
	p3
	p3
	p3
	p3
	p3
	p3
	p3
	p3
	p3
	p3
	p3
	p3
	p3
	p3
	p3
	p3
	p3
	p3
	p3
	p3
	p3
	p3
	p3
	p3
	p3
	p3
	p3
	p3
	p3
	p3
	p3
	p3
	p3
	p3
	p3
	p3
	p3
	p3
	p3
	p3
	p3
	p3
	p3
	p3
	p3
	p3
	p3
	p3
	p3
	p3
	p3
	p3
	p3
	p3
	p3
	p3
	p3
	p3
	p3
	p3
	p3
	p3
	p3
	p3
	p3
	p3
	p3
	p3
	p3
	p3
	p3
	p3
	p3
	p3
	p3
	p3
	p3
	p3
	p3
	p3
	p3
	p3
	p3
	p3
	p3
	p3
	p3
	p3
	p3
	p3
	p3
	p3
	p3
	p3
	p3
	p3
	p3
	p3
	p3
	p3
	p3
	p3
	p3
	p3
	p3
	p3
	p3
	p3
	p3
	p3
	p3
	p3
	p3
	p3
	p3
	p3
	p3
	p3
	p3
	p3
	p3
	p3
	p3
	p3
	p3
	p3
	p3
	p3
	p3
	p3
	p3
	p3
	p3
	p3
	p3
	p3
	p3
	p3
	p3
	p3
	p3
	p3
	p3
	p3
	p3
	p3
	p3
	p3
	p3
	p3
	p3
	p3
	p3
	p3
	p3
	p3
	p3
	p3
	p3
	p3
	p3
	p3
	p3
	p3
	p3
	p3
	p3
	p3
	p3
	p3
	p3
	p3
	p3
	p3
	p3
	p3
	p3
	p3
	p3
	p3
	p3
	p3
	p3
	p3
	p3
	p3
	p3
	p3
	p3
	p3
	p3
	p3
	p3
	p3
	p3
	p3
	p3
	p3
	p3
	p3
	p3
	p3
	p3
	p3
	p3
	p3
	p3
	p3
	p3
	p3
	p3
	p3
	p3
	p3
	p3
	p3
	p3
	p3
	p3
	p3
	p3
	p3
	p3
	p3
	p3
	p3
	p3
	p3
	p3
	p3
	p3
	p3
	p3
	p3
	p3
	p3
	p3
	p3
	p3
	p3
	p3
	p3
	p3
	p3
	p3
	p3
	p3
	p3
	p3
	p3
	p3
	p3
	p3
	p3
	p3
	p3
	p3
	p3
	p3
	p3
	p3
	p3
	p3
	p3
	p3
	p3
	p3
	p3
	p3
	p3
	p3
	p3
	p3
	p3
	p3
	p3
	p3
	p3
	p3
	p3
	p3
	p3
	p3
	p3
	p3
	p3
	p3
	p3
	p3
	p3
	p3
	p3
	p3
	p3
	p3
	p3
	p3
	p3
	p3
	p3
	p3
	p3
	p3
	p3
	p3
	p3
	p3
	p3
	p3
	p3
	p3
	p3
	p3
	p3
	p3
	p3
	p3
	p3
	p3
	p3
	p3
	p3
	p3
	p3
	p3
	p3
	p3
	p3
	p3
	p3
	p3
	p3
	p3
	p3
	p3
	p3
	1015
